# Supplementary material for: Time of day and network reprogramming during drought induced CAM photosynthesis in Sedum album
Source: PLoS Genet. 2019 Jun 14;15(6):e1008209. doi: 10.1371/journal.pgen.1008209 (PMC6594660; doi:10.1371/journal.pgen.1008209)
Supplement: S1 Table — (XLSX) [file pgen.1008209.s012.xlsx]

## Sheet: Sheet2
S1 Table. Orthogroup expansion and contraction in S. album.
List of gene family contraction
Orthogroup ID	Representative arabidopsis ID	Gene Description
OG0000044	AT1G13420	SULFOTRANSFERASE 4B
OG0000108	AT3G14610	CYTOCHROME P450, FAMILY 72, SUBFAMILY A, POLYPEPTIDE 7
OG0000117	AT1G49475	AP2/B3-like transcriptional factor family protein
OG0000139	AT1G07440	NAD(P)-binding Rossmann-fold superfamily protein
OG0000170	AT1G10940	SNF1-RELATED PROTEIN KINASE 2.4
OG0000215	AT1G20010	TUBULIN BETA-5 CHAIN
OG0000399	AT1G31630	AGAMOUS-like 86
OG0000531	AT5G24090	CHITINASE A
OG0000558	AT1G56120	Leucine-rich repeat transmembrane protein kinase
OG0000671	AT5G08350	GRAM domain-containing protein / ABA-responsive protein-like protein
OG0000683	AT1G75880	SGNH hydrolase-type esterase superfamily protein
OG0000727	AT3G02100	UDP-Glycosyltransferase superfamily protein
OG0000863	AT4G34880	Amidase family protein
OG0000901	AT1G12130	flavin-containing monooxygenases
OG0001003	AT1G23710	hypothetical protein (DUF1645)
OG0001063	AT2G28200	C2H2-type zinc finger family protein
OG0001125	AT2G22740	SU(VAR)3-9 HOMOLOG 6
OG0001142	AT4G13420	HIGH AFFINITY K+ TRANSPORTER 5
OG0001179	AT1G14685	BASIC PENTACYSTEINE 2
OG0001181	AT1G08430	ALUMINUM-ACTIVATED MALATE TRANSPORTER 1
OG0001197	AT1G11360	Adenine nucleotide alpha hydrolases-like superfamily protein
OG0001322	AT1G60790	TRICHOME BIREFRINGENCE-LIKE 2
OG0001374	AT3G54720	CONSTITUTIVE MORPHOGENESIS 2 (COP2)
OG0001398	AT3G13050	NICOTINATE TRANSPORTER
OG0001416	AT2G02860	SUCROSE TRANSPORTER 2
OG0001466	AT1G60360	RING/U-box superfamily protein
OG0001479	AT1G75280	isoflavone reductase
OG0001552	AT1G15400	hypothetical protein
OG0001572	AT5G52640	HEAT SHOCK PROTEIN 83
OG0001580	AT2G30370	CHALLAH
OG0001583	AT2G30140	UDP-GLUCOSYL TRANSFERASE 87A2
OG0001594	AT1G03990	Long-chain fatty alcohol dehydrogenase family protein
OG0001765	AT3G53540	TON1 RECRUITING MOTIF 19
List of gene family expansion
Orthogroup ID	Representative arabidopsis ID	Gene Description
OG0000361	AT1G49000	transmembrane protein
OG0000483	AT3G05610	Plant invertase/pectin methylesterase inhibitor superfamily
OG0000547	AT2G44065	Ribosomal protein L2 family
OG0000663	AT3G22840	EARLY LIGHT-INDUCABLE PROTEIN
OG0000841	AT2G07675	Ribosomal protein S12/S23 family protein
OG0000855	AT2G32220	Ribosomal L27e protein family
OG0001171	AT2G20450	Ribosomal protein L14
OG0001403	AT5G09270	transmembrane protein
OG0001415	AT2G45730	TRNA METHYLTRANSFERASE 6
OG0001619	AT1G07210	Ribosomal protein S18
OG0001776	AT2G07751	NADH:ubiquinone/plastoquinone oxidoreductase, chain 3 protein
OG0001861	AT2G22730	Major facilitator superfamily protein
OG0002090	AT3G10050	L-O-METHYLTHREONINE RESISTANT 1
OG0002184	AT5G09280	Pectin lyase-like superfamily protein
OG0002208	AT2G25110	STROMAL CELL-DERIVED FACTOR 2-LIKE PROTEIN PRECURSOR
OG0002257	AT1G76660	hydroxyproline-rich glycoprotein family protein
OG0002495	AT2G48080	oxidoreductase, 2OG-Fe(II) oxygenase family protein
OG0002811	AT3G47650	BUNDLE SHEATH DEFECTIVE 2
OG0002978	AT1G04630	MATERNAL EFFECT EMBRYO ARREST 4
OG0003019	AT1G28560	SHOOT REDIFFERENTIATION DEFECTIVE 2
OG0003132	AT2G46900	transcription factor-like protein
OG0003148	AT4G26600	S-adenosyl-L-methionine-dependent methyltransferases superfamily protein
OG0003168	AT1G63970	ISOPRENOID F
OG0003244	AT2G36200	P-loop containing nucleoside triphosphate hydrolases superfamily protein
OG0003637	AT1G18460	Alpha/beta hydrolase
OG0003650	AT1G79280	NUCLEAR PORE ANCHOR
OG0003724	AT5G43650	basic helix-loop-helix (bHLH) DNA-binding superfamily protein
OG0003829	AT1G17520	Single Myb Histone (SMH) gene family member
OG0003943	AT2G16780	NUCLEOSOME/CHROMATIN ASSEMBLY FACTOR GROUP C 2
OG0004039	AT1G61690	phosphoinositide binding protein
OG0004321	AT5G20650	COPPER TRANSPORTER 5
OG0004411	AT4G09650	ATP SYNTHASE DELTA-SUBUNIT GENE
OG0004492	AT3G05340	Tetratricopeptide repeat (TPR)-like superfamily protein
OG0004651	AT4G24160	lysophosphatidic acid acyltransferase
OG0004786	AT5G38890	Nucleic acid-binding, OB-fold-like protein
OG0004873	AT2G17240	arginine/serine-rich-like splicing factor
OG0005139	AT2G04540	MITOCHONDRIAL BETA-KETOACYL-ACP SYNTHASE
OG0005496	AT4G19610	nucleotide/nucleic acid binding protein
OG0005566	AT1G03030	P-loop containing nucleoside triphosphate hydrolases superfamily protein
OG0005826	AT1G48200	hypothetical protein
OG0005843	AT1G15660	CENTROMERE PROTEIN C
