# Supplementary material for: Time of day and network reprogramming during drought induced CAM photosynthesis in Sedum album
Source: PLoS Genet. 2019 Jun 14;15(6):e1008209. doi: 10.1371/journal.pgen.1008209 (PMC6594660; doi:10.1371/journal.pgen.1008209)
Supplement: S2 Table — (XLSX) [file pgen.1008209.s013.xlsx]

## Sheet: Sheet1
S2 Talbe. Number of differentially expressed (DE) genes between C3 and CAM-cycling condition.
Timepoint	Total no. of DE gene	No. of up-regulated DE gene in CAM	No. of down-regulated DE gene in CAM
8am	702	171	531
10am	2259	652	1607
12pm	2043	724	1319
2pm	1639	594	1045
4pm	1568	628	940
6pm	1482	584	898
8pm	1522	552	970
10pm	3084	897	2187
12am	2377	747	1630
2am	3245	1045	2200
4am	2866	1003	1863
6am	1911	738	1173
