# Supplementary material for: Time of day and network reprogramming during drought induced CAM photosynthesis in Sedum album
Source: PLoS Genet. 2019 Jun 14;15(6):e1008209. doi: 10.1371/journal.pgen.1008209 (PMC6594660; doi:10.1371/journal.pgen.1008209)
Supplement: S3 Table — (XLSX) [file pgen.1008209.s014.xlsx]

## Sheet: Up
S3 Table. List of enriched GO in differentially expressed gene between C3 and CAM-cycling condition.
Up-regulated DE gene					Down-regulated DE gene
Time	GO.ID	Term	adjusted p-value		GO.ID	Term	adjusted p-value
8am	GO:0006950	response to stress	1.75461e-06		GO:0071554	cell wall organization or biogenesis	0.0090389
	GO:0010200	response to chitin	1.01023e-05
	GO:0010243	response to organonitrogen compound	0.00010634
	GO:0050896	response to stimulus	0.000292435
	GO:0009628	response to abiotic stimulus	0.00090389
	GO:1901700	response to oxygen-containing compound	0.00420043
	GO:0009719	response to endogenous stimulus	0.00446628
	GO:0000160	phosphorelay signal transduction system	0.0085072
10am	GO:0010035	response to inorganic substance	1.43559e-17		GO:0071554	cell wall organization or biogenesis	3.1902e-09
	GO:0009628	response to abiotic stimulus	4.57262e-17		GO:0071555	cell wall organization	6.9121e-09
	GO:0009408	response to heat	4.57262e-16		GO:0045229	external encapsulating structure organiz...	8.5072e-08
	GO:0050896	response to stimulus	2.1268e-13		GO:0005976	polysaccharide metabolic process	0.00063804
	GO:0009414	response to water deprivation	3.08386e-13		GO:0019748	secondary metabolic process	0.00334971
	GO:0009415	response to water	3.45605e-13		GO:0009635	response to herbicide	0.0095706
	GO:0006950	response to stress	2.28631e-09
	GO:0042221	response to chemical	4.2536e-09
	GO:0009266	response to temperature stimulus	9.5706e-09
	GO:0009642	response to light intensity	2.23314e-08
	GO:0009644	response to high light intensity	2.60533e-08
	GO:1901700	response to oxygen-containing compound	1.43559e-06
	GO:0006979	response to oxidative stress	0.000122291
	GO:0001101	response to acid chemical	0.000292435
	GO:0042542	response to hydrogen peroxide	0.00138242
	GO:0009416	response to light stimulus	0.00324337
	GO:0009314	response to radiation	0.0074438
	GO:0009737	response to abscisic acid	0.0085072
	GO:0000302	response to reactive oxygen species	0.0090389
12pm	GO:0009628	response to abiotic stimulus	5.8487e-19		GO:0071555	cell wall organization	9.5706e-10
	GO:0010035	response to inorganic substance	7.9755e-17		GO:0071554	cell wall organization or biogenesis	1.38242e-09
	GO:0009408	response to heat	3.40288e-13		GO:0045229	external encapsulating structure organiz...	9.5706e-09
	GO:0009414	response to water deprivation	3.13703e-11		GO:0006833	water transport	4.83847e-07
	GO:0009415	response to water	3.50922e-11		GO:0042044	fluid transport	4.83847e-07
	GO:0009266	response to temperature stimulus	1.48876e-10		GO:0050896	response to stimulus	0.000340288
	GO:0050896	response to stimulus	3.50922e-10		GO:0009817	defense response to fungus, incompatible...	0.00095706
	GO:0009642	response to light intensity	1.27608e-07		GO:0005976	polysaccharide metabolic process	0.00138242
	GO:0006950	response to stress	2.28631e-07		GO:0009664	plant-type cell wall organization	0.0021268
	GO:0042221	response to chemical	3.7219e-07		GO:0009725	response to hormone	0.00233948
	GO:0009644	response to high light intensity	8.5072e-07		GO:0042221	response to chemical	0.00292435
	GO:0009416	response to light stimulus	0.000196729		GO:0045488	pectin metabolic process	0.00366873
	GO:1901700	response to oxygen-containing compound	0.000196729		GO:0009719	response to endogenous stimulus	0.00435994
	GO:0009638	phototropism	0.000281801		GO:0010033	response to organic substance	0.00473213
	GO:0046686	response to cadmium ion	0.00031902		GO:0010393	galacturonan metabolic process	0.0058487
	GO:0009314	response to radiation	0.000526383		GO:0006949	syncytium formation	0.0058487
	GO:0009637	response to blue light	0.00138242		GO:0030417	nicotianamine metabolic process	0.0079755
	GO:0001101	response to acid chemical	0.00313703		GO:0030418	nicotianamine biosynthetic process	0.0079755
	GO:0042542	response to hydrogen peroxide	0.00340288		GO:0072351	tricarboxylic acid biosynthetic process	0.0079755
	GO:0010038	response to metal ion	0.00521066
	GO:0006979	response to oxidative stress	0.0074438
2pm	GO:0010035	response to inorganic substance	2.39265e-17		GO:0071555	cell wall organization	3.34971e-07
	GO:0009414	response to water deprivation	6.3804e-16		GO:0071554	cell wall organization or biogenesis	8.5072e-07
	GO:0009415	response to water	6.9121e-16		GO:0045229	external encapsulating structure organiz...	1.5951e-06
	GO:0009628	response to abiotic stimulus	1.11657e-15		GO:0009309	amine biosynthetic process	0.000420043
	GO:0042221	response to chemical	5.05115e-09		GO:0042401	cellular biogenic amine biosynthetic pro...	0.000420043
	GO:0050896	response to stimulus	1.5951e-08		GO:0006833	water transport	0.00441311
	GO:0006950	response to stress	5.8487e-08		GO:0042044	fluid transport	0.00441311
	GO:0009408	response to heat	3.66873e-07		GO:0001906	cell killing	0.005317
	GO:0009266	response to temperature stimulus	9.0389e-07		GO:0031640	killing of cells of other organism	0.005317
	GO:0009644	response to high light intensity	2.44582e-06		GO:0044364	disruption of cells of other organism	0.005317
	GO:1901700	response to oxygen-containing compound	3.13703e-06		GO:0009817	defense response to fungus, incompatible...	0.0063804
	GO:0009642	response to light intensity	3.77507e-06
	GO:0001101	response to acid chemical	1.64827e-05
	GO:0009725	response to hormone	0.00489164
	GO:0009409	response to cold	0.0079755
	GO:0009737	response to abscisic acid	0.0090389
4pm	GO:0010035	response to inorganic substance	6.3804e-20		GO:0071554	cell wall organization or biogenesis	4.57262e-11
	GO:0009414	response to water deprivation	3.08386e-15		GO:0071555	cell wall organization	9.5706e-11
	GO:0009415	response to water	3.45605e-15		GO:0045229	external encapsulating structure organiz...	5.317e-10
	GO:0009628	response to abiotic stimulus	1.38242e-13		GO:0005976	polysaccharide metabolic process	2.44582e-05
	GO:0042221	response to chemical	2.76484e-10		GO:0006833	water transport	0.000116974
	GO:0050896	response to stimulus	2.07363e-09		GO:0042044	fluid transport	0.000116974
	GO:0001101	response to acid chemical	4.46628e-08		GO:0007155	cell adhesion	0.000281801
	GO:1901700	response to oxygen-containing compound	1.80778e-07		GO:0022610	biological adhesion	0.000281801
	GO:0006950	response to stress	3.88141e-07		GO:0000272	polysaccharide catabolic process	0.00095706
	GO:0009408	response to heat	3.93458e-05		GO:0005975	carbohydrate metabolic process	0.00143559
	GO:0009738	abscisic acid-activated signaling pathwa...	4.2536e-05
	GO:0009644	response to high light intensity	0.000132925
	GO:0044699	single-organism process	0.00026585
	GO:0071215	cellular response to abscisic acid stimu...	0.000366873
	GO:0097306	cellular response to alcohol	0.000366873
	GO:0009725	response to hormone	0.000473213
	GO:0080167	response to karrikin	0.00058487
	GO:0009642	response to light intensity	0.00063804
	GO:0097305	response to alcohol	0.00063804
	GO:0009737	response to abscisic acid	0.00111657
	GO:0010033	response to organic substance	0.00260533
	GO:0006979	response to oxidative stress	0.00313703
	GO:0009719	response to endogenous stimulus	0.00451945
	GO:0044710	single-organism metabolic process	0.0058487
6pm	GO:0009414	response to water deprivation	4.30677e-14		GO:0071554	cell wall organization or biogenesis	3.56239e-06
	GO:0009415	response to water	4.83847e-14		GO:0006833	water transport	1.70144e-05
	GO:0010035	response to inorganic substance	6.3804e-13		GO:0042044	fluid transport	1.70144e-05
	GO:0009628	response to abiotic stimulus	6.9121e-10		GO:0071555	cell wall organization	1.80778e-05
	GO:0042221	response to chemical	5.317e-08		GO:0045229	external encapsulating structure organiz...	5.8487e-05
	GO:0050896	response to stimulus	1.5951e-07		GO:0005976	polysaccharide metabolic process	0.0010634
	GO:0001101	response to acid chemical	1.86095e-06		GO:0005975	carbohydrate metabolic process	0.0069121
	GO:1901700	response to oxygen-containing compound	2.55216e-06
	GO:0009642	response to light intensity	3.88141e-05
	GO:0071215	cellular response to abscisic acid stimu...	9.5706e-05
	GO:0097306	cellular response to alcohol	9.5706e-05
	GO:0009738	abscisic acid-activated signaling pathwa...	0.000202046
	GO:0009644	response to high light intensity	0.000398775
	GO:0071229	cellular response to acid chemical	0.00154193
	GO:0006950	response to stress	0.00223314
	GO:0010033	response to organic substance	0.00345605
	GO:0044699	single-organism process	0.00366873
	GO:0009769	photosynthesis, light harvesting in phot...	0.0037219
	GO:0009719	response to endogenous stimulus	0.00451945
	GO:0009725	response to hormone	0.00451945
	GO:0009637	response to blue light	0.00462579
	GO:0071396	cellular response to lipid	0.00515749
	GO:0080167	response to karrikin	0.0069121
	GO:0018298	protein-chromophore linkage	0.0079755
	GO:0006979	response to oxidative stress	0.0079755
	GO:0055114	oxidation-reduction process	0.0095706
8pm	GO:0009414	response to water deprivation	3.61556e-08		GO:0009635	response to herbicide	1.11657e-05
	GO:0009415	response to water	3.93458e-08		GO:0071554	cell wall organization or biogenesis	5.10432e-05
	GO:1901700	response to oxygen-containing compound	3.98775e-07		GO:0071555	cell wall organization	6.3804e-05
	GO:0006950	response to stress	9.5706e-07		GO:0045229	external encapsulating structure organiz...	8.5072e-05
	GO:0042221	response to chemical	2.07363e-06		GO:0006833	water transport	0.000334971
	GO:0009628	response to abiotic stimulus	5.8487e-06		GO:0042044	fluid transport	0.000334971
	GO:0010035	response to inorganic substance	1.16974e-05		GO:0009628	response to abiotic stimulus	0.000430677
	GO:0050896	response to stimulus	4.04092e-05		GO:0009714	chalcone metabolic process	0.00122291
	GO:0001101	response to acid chemical	0.000260533		GO:0009715	chalcone biosynthetic process	0.00122291
	GO:0009755	hormone-mediated signaling pathway	0.00026585		GO:0009314	response to radiation	0.00292435
	GO:0000160	phosphorelay signal transduction system	0.000287118		GO:0006809	nitric oxide biosynthetic process	0.00324337
	GO:0010033	response to organic substance	0.000313703		GO:0009416	response to light stimulus	0.00398775
	GO:0009719	response to endogenous stimulus	0.000467896		GO:0042126	nitrate metabolic process	0.0047853
	GO:0010200	response to chitin	0.00154193		GO:0042128	nitrate assimilation	0.0047853
	GO:0032870	cellular response to hormone stimulus	0.00164827		GO:0005976	polysaccharide metabolic process	0.0058487
	GO:0009738	abscisic acid-activated signaling pathwa...	0.00175461		GO:2001057	reactive nitrogen species metabolic proc...	0.0095706
	GO:0007154	cell communication	0.00217997
	GO:0009725	response to hormone	0.00217997
	GO:0044699	single-organism process	0.00233948
	GO:0071495	cellular response to endogenous stimulus	0.0026585
10pm	GO:0009414	response to water deprivation	4.20043e-17		GO:0071554	cell wall organization or biogenesis	4.30677e-19
	GO:0009415	response to water	4.89164e-17		GO:0071555	cell wall organization	4.73213e-18
	GO:0009628	response to abiotic stimulus	6.9121e-12		GO:0045229	external encapsulating structure organiz...	6.3804e-17
	GO:0001101	response to acid chemical	5.317e-11		GO:0015979	photosynthesis	2.87118e-10
	GO:0010035	response to inorganic substance	2.44582e-10		GO:0005976	polysaccharide metabolic process	2.55216e-09
	GO:0050896	response to stimulus	2.60533e-10		GO:0005975	carbohydrate metabolic process	3.93458e-07
	GO:1901700	response to oxygen-containing compound	1.16974e-09		GO:0016125	sterol metabolic process	1.16974e-06
	GO:0009738	abscisic acid-activated signaling pathwa...	7.9755e-09		GO:0009628	response to abiotic stimulus	2.07363e-06
	GO:0042221	response to chemical	3.34971e-08		GO:0009768	photosynthesis, light harvesting in phot...	4.14726e-06
	GO:0071215	cellular response to abscisic acid stimu...	2.02046e-07		GO:0042546	cell wall biogenesis	4.67896e-06
	GO:0097306	cellular response to alcohol	2.02046e-07		GO:0010410	hemicellulose metabolic process	4.89164e-06
	GO:0009737	response to abscisic acid	3.40288e-07		GO:0006694	steroid biosynthetic process	8.5072e-06
	GO:0009725	response to hormone	5.317e-07		GO:0044036	cell wall macromolecule metabolic proces...	1.70144e-05
	GO:0097305	response to alcohol	6.3804e-07		GO:0019684	photosynthesis, light reaction	2.87118e-05
	GO:0009719	response to endogenous stimulus	8.5072e-07		GO:0008202	steroid metabolic process	3.40288e-05
	GO:0009755	hormone-mediated signaling pathway	1.96729e-06		GO:0010411	xyloglucan metabolic process	4.20043e-05
	GO:0006950	response to stress	2.1268e-06		GO:0010383	cell wall polysaccharide metabolic proce...	4.62579e-05
	GO:0071229	cellular response to acid chemical	6.9121e-06		GO:0009765	photosynthesis, light harvesting	5.8487e-05
	GO:0044699	single-organism process	2.02046e-05		GO:0016126	sterol biosynthetic process	5.8487e-05
	GO:0071495	cellular response to endogenous stimulus	2.33948e-05		GO:0010583	response to cyclopentenone	8.5072e-05
	GO:0033993	response to lipid	2.33948e-05		GO:0007049	cell cycle	0.000303069
	GO:0032870	cellular response to hormone stimulus	2.71167e-05		GO:0071669	plant-type cell wall organization or bio...	0.00063804
	GO:0010033	response to organic substance	3.03069e-05		GO:0045488	pectin metabolic process	0.00085072
	GO:0071396	cellular response to lipid	0.000186095		GO:0051301	cell division	0.00116974
	GO:0035336	long-chain fatty-acyl-CoA metabolic proc...	0.00042536		GO:0018298	protein-chromophore linkage	0.00143559
	GO:0035337	fatty-acyl-CoA metabolic process	0.00058487		GO:0009714	chalcone metabolic process	0.00148876
	GO:0071310	cellular response to organic substance	0.00063804		GO:0009715	chalcone biosynthetic process	0.00148876
	GO:0007154	cell communication	0.00101023		GO:0010393	galacturonan metabolic process	0.00148876
	GO:1901701	cellular response to oxygen-containing c...	0.00111657		GO:0009664	plant-type cell wall organization	0.00191412
	GO:0007165	signal transduction	0.00143559		GO:0006022	aminoglycan metabolic process	0.00202046
	GO:0070887	cellular response to chemical stimulus	0.00154193		GO:1901615	organic hydroxy compound metabolic proce...	0.00244582
	GO:0044700	single organism signaling	0.00170144		GO:0006636	unsaturated fatty acid biosynthetic proc...	0.00382824
	GO:0023052	signaling	0.00170144		GO:0009314	response to radiation	0.0042536
	GO:0009788	negative regulation of abscisic acid-act...	0.00260533		GO:1901617	organic hydroxy compound biosynthetic pr...	0.0074438
	GO:1901420	negative regulation of response to alcoh...	0.00260533
	GO:0006562	proline catabolic process	0.00435994
	GO:0010133	proline catabolic process to glutamate	0.00435994
	GO:0080167	response to karrikin	0.00489164
	GO:0010166	wax metabolic process	0.00526383
12am	GO:0042221	response to chemical	1.0634e-23		GO:0015979	photosynthesis	NA
	GO:1901700	response to oxygen-containing compound	8.5072e-22		GO:0019684	photosynthesis, light reaction	NA
	GO:0009719	response to endogenous stimulus	2.92435e-19		GO:0009767	photosynthetic electron transport chain	2.2323e-17
	GO:0010033	response to organic substance	5.21066e-19		GO:0009768	photosynthesis, light harvesting in phot...	1.22245e-16
	GO:0050896	response to stimulus	6.3804e-19		GO:0009765	photosynthesis, light harvesting	3.66735e-14
	GO:0009414	response to water deprivation	1.11657e-16		GO:0006091	generation of precursor metabolites and ...	1.7008e-13
	GO:0009415	response to water	1.27608e-16		GO:0071554	cell wall organization or biogenesis	8.504e-10
	GO:0009725	response to hormone	4.41311e-16		GO:0022900	electron transport chain	1.11615e-08
	GO:0001101	response to acid chemical	1.86095e-15		GO:0009628	response to abiotic stimulus	1.64765e-08
	GO:0010200	response to chitin	9.5706e-15		GO:0018298	protein-chromophore linkage	6.9095e-08
	GO:0009755	hormone-mediated signaling pathway	1.80778e-13		GO:0009416	response to light stimulus	1.4882e-07
	GO:0009628	response to abiotic stimulus	2.81801e-13		GO:0071555	cell wall organization	2.07285e-07
	GO:0010035	response to inorganic substance	6.3804e-13		GO:0009314	response to radiation	2.49805e-07
	GO:0010243	response to organonitrogen compound	4.41311e-12		GO:0055114	oxidation-reduction process	4.19885e-07
	GO:0032870	cellular response to hormone stimulus	5.317e-12		GO:0045229	external encapsulating structure organiz...	4.5709e-07
	GO:0071495	cellular response to endogenous stimulus	1.38242e-11		GO:0005975	carbohydrate metabolic process	1.4882e-06
	GO:0006950	response to stress	1.64827e-11		GO:0019253	reductive pentose-phosphate cycle	3.7205e-06
	GO:0071310	cellular response to organic substance	3.66873e-11		GO:0019685	photosynthesis, dark reaction	6.378e-06
	GO:0070887	cellular response to chemical stimulus	7.4438e-10		GO:0050896	response to stimulus	6.9095e-06
	GO:0033993	response to lipid	1.75461e-09		GO:0015977	carbon fixation	1.063e-05
	GO:0009738	abscisic acid-activated signaling pathwa...	2.6585e-09		GO:0009772	photosynthetic electron transport in pho...	1.7008e-05
	GO:0009737	response to abscisic acid	4.41311e-09		GO:0009773	photosynthetic electron transport in pho...	5.8465e-05
	GO:0007154	cell communication	5.317e-09		GO:0035304	regulation of protein dephosphorylation	0.000100985
	GO:0007165	signal transduction	7.9755e-09		GO:0005976	polysaccharide metabolic process	0.00011693
	GO:0097305	response to alcohol	8.5072e-09		GO:0035303	regulation of dephosphorylation	0.00046772
	GO:0000160	phosphorelay signal transduction system	9.5706e-09		GO:0044710	single-organism metabolic process	0.00047835
	GO:0044700	single organism signaling	1.01023e-08		GO:0017014	protein nitrosylation	0.0009567
	GO:1901698	response to nitrogen compound	1.01023e-08		GO:0018119	peptidyl-cysteine S-nitrosylation	0.0009567
	GO:0023052	signaling	1.01023e-08		GO:0009817	defense response to fungus, incompatible...	0.0015945
	GO:0071215	cellular response to abscisic acid stimu...	5.8487e-08		GO:0016052	carbohydrate catabolic process	0.0015945
	GO:0097306	cellular response to alcohol	5.8487e-08		GO:0042221	response to chemical	0.00164765
	GO:0071229	cellular response to acid chemical	1.01023e-06		GO:0000272	polysaccharide catabolic process	0.0036142
	GO:0009873	ethylene-activated signaling pathway	4.14726e-06		GO:0010410	hemicellulose metabolic process	0.00377365
	GO:0071396	cellular response to lipid	5.8487e-06		GO:0044711	single-organism biosynthetic process	0.00441145
	GO:0071369	cellular response to ethylene stimulus	1.43559e-05		GO:0009637	response to blue light	0.00515555
	GO:0035556	intracellular signal transduction	4.89164e-05		GO:0001906	cell killing	0.005315
	GO:0006355	regulation of transcription, DNA-templat...	6.3804e-05		GO:0031640	killing of cells of other organism	0.005315
	GO:0051716	cellular response to stimulus	6.3804e-05		GO:0044364	disruption of cells of other organism	0.005315
	GO:1903506	regulation of nucleic acid-templated tra...	6.3804e-05		GO:0009725	response to hormone	0.0069095
	GO:2001141	regulation of RNA biosynthetic process	6.3804e-05		GO:0006636	unsaturated fatty acid biosynthetic proc...	0.0069095
	GO:0050789	regulation of biological process	6.9121e-05		GO:0016125	sterol metabolic process	0.009567
	GO:0065007	biological regulation	0.00010634
	GO:0051252	regulation of RNA metabolic process	0.000138242
	GO:0044699	single-organism process	0.00015951
	GO:0009889	regulation of biosynthetic process	0.000228631
	GO:0050794	regulation of cellular process	0.000249899
	GO:1901701	cellular response to oxygen-containing c...	0.000249899
	GO:0009409	response to cold	0.000281801
	GO:0019222	regulation of metabolic process	0.000287118
	GO:0009723	response to ethylene	0.000303069
	GO:0019219	regulation of nucleobase-containing comp...	0.00037219
	GO:0006351	transcription, DNA-templated	0.00058487
	GO:0097659	nucleic acid-templated transcription	0.00058487
	GO:0031323	regulation of cellular metabolic process	0.00063804
	GO:0032774	RNA biosynthetic process	0.00063804
	GO:0080090	regulation of primary metabolic process	0.00074438
	GO:0031326	regulation of cellular biosynthetic proc...	0.00074438
	GO:0051171	regulation of nitrogen compound metaboli...	0.00095706
	GO:0044763	single-organism cellular process	0.0010634
	GO:0080167	response to karrikin	0.00127608
	GO:0009611	response to wounding	0.00260533
	GO:2000112	regulation of cellular macromolecule bio...	0.00276484
	GO:0010556	regulation of macromolecule biosynthetic...	0.00345605
	GO:0010468	regulation of gene expression	0.0058487
	GO:0031328	positive regulation of cellular biosynth...	0.0063804
	GO:0009266	response to temperature stimulus	0.0069121
	GO:0009891	positive regulation of biosynthetic proc...	0.0079755
	GO:0060255	regulation of macromolecule metabolic pr...	0.0085072
2am	GO:1901700	response to oxygen-containing compound	1.16974e-26		GO:0015979	photosynthesis	NA
	GO:0042221	response to chemical	4.62579e-24		GO:0019684	photosynthesis, light reaction	NA
	GO:0009719	response to endogenous stimulus	1.91412e-22		GO:0009768	photosynthesis, light harvesting in phot...	NA
	GO:0010033	response to organic substance	3.50922e-21		GO:0009767	photosynthetic electron transport chain	2.86956e-24
	GO:0001101	response to acid chemical	5.8487e-20		GO:0009765	photosynthesis, light harvesting	3.50724e-23
	GO:0009414	response to water deprivation	4.73213e-19		GO:0006091	generation of precursor metabolites and ...	1.54106e-22
	GO:0009415	response to water	5.317e-19		GO:0018298	protein-chromophore linkage	1.43478e-13
	GO:0009725	response to hormone	2.07363e-18		GO:0022900	electron transport chain	5.8454e-13
	GO:0050896	response to stimulus	1.27608e-17		GO:0071554	cell wall organization or biogenesis	1.3285e-10
	GO:0009628	response to abiotic stimulus	9.5706e-16		GO:0071555	cell wall organization	1.22222e-09
	GO:0010200	response to chitin	6.9121e-15		GO:0009772	photosynthetic electron transport in pho...	4.19806e-09
	GO:0009755	hormone-mediated signaling pathway	5.10432e-13		GO:0009416	response to light stimulus	4.83574e-09
	GO:0010243	response to organonitrogen compound	7.4438e-12		GO:0009314	response to radiation	6.9082e-09
	GO:0032870	cellular response to hormone stimulus	8.5072e-12		GO:0015977	carbon fixation	1.27536e-08
	GO:0006950	response to stress	9.0389e-12		GO:0045229	external encapsulating structure organiz...	1.5942e-08
	GO:0071495	cellular response to endogenous stimulus	9.0389e-12		GO:0009773	photosynthetic electron transport in pho...	2.01932e-08
	GO:0033993	response to lipid	9.5706e-12		GO:0009628	response to abiotic stimulus	5.8454e-08
	GO:0009737	response to abscisic acid	2.49899e-11		GO:0055114	oxidation-reduction process	2.28502e-07
	GO:0097305	response to alcohol	5.8487e-11		GO:0019253	reductive pentose-phosphate cycle	3.66666e-07
	GO:0010035	response to inorganic substance	9.5706e-11		GO:0018198	peptidyl-cysteine modification	4.88888e-07
	GO:0071310	cellular response to organic substance	1.22291e-10		GO:0019685	photosynthesis, dark reaction	6.9082e-07
	GO:0007165	signal transduction	1.70144e-09		GO:0017014	protein nitrosylation	1.43478e-06
	GO:0070887	cellular response to chemical stimulus	1.86095e-09		GO:0018119	peptidyl-cysteine S-nitrosylation	1.43478e-06
	GO:0044700	single organism signaling	2.23314e-09		GO:0050896	response to stimulus	2.17874e-06
	GO:0023052	signaling	2.28631e-09		GO:0005975	carbohydrate metabolic process	6.3768e-06
	GO:0007154	cell communication	5.26383e-09		GO:0044711	single-organism biosynthetic process	1.00966e-05
	GO:0009738	abscisic acid-activated signaling pathwa...	6.3804e-09		GO:0044710	single-organism metabolic process	4.19806e-05
	GO:0006355	regulation of transcription, DNA-templat...	3.61556e-08		GO:0005976	polysaccharide metabolic process	4.7826e-05
	GO:1903506	regulation of nucleic acid-templated tra...	3.66873e-08		GO:0042742	defense response to bacterium	0.00063768
	GO:2001141	regulation of RNA biosynthetic process	3.66873e-08		GO:0035304	regulation of protein dephosphorylation	0.00085024
	GO:0071215	cellular response to abscisic acid stimu...	5.26383e-08		GO:0009735	response to cytokinin	0.00085024
	GO:0097306	cellular response to alcohol	5.26383e-08		GO:0016051	carbohydrate biosynthetic process	0.00175362
	GO:0051252	regulation of RNA metabolic process	1.0634e-07		GO:0035303	regulation of dephosphorylation	0.00382608
	GO:1901698	response to nitrogen compound	1.11657e-07		GO:0010196	nonphotochemical quenching	0.00472946
	GO:0019219	regulation of nucleobase-containing comp...	4.35994e-07		GO:1990066	energy quenching	0.00472946
	GO:0000160	phosphorelay signal transduction system	4.89164e-07		GO:0009617	response to bacterium	0.00483574
	GO:0032774	RNA biosynthetic process	4.94481e-07		GO:0043467	regulation of generation of precursor me...	0.0058454
	GO:0006351	transcription, DNA-templated	7.9755e-07		GO:0009644	response to high light intensity	0.0069082
	GO:0097659	nucleic acid-templated transcription	7.9755e-07
	GO:0071396	cellular response to lipid	9.0389e-07
	GO:0071229	cellular response to acid chemical	1.22291e-06
	GO:0009889	regulation of biosynthetic process	2.1268e-06
	GO:0031326	regulation of cellular biosynthetic proc...	2.76484e-06
	GO:2000112	regulation of cellular macromolecule bio...	4.14726e-06
	GO:0006970	response to osmotic stress	4.73213e-06
	GO:0010556	regulation of macromolecule biosynthetic...	5.8487e-06
	GO:0051171	regulation of nitrogen compound metaboli...	5.8487e-06
	GO:0035556	intracellular signal transduction	5.8487e-06
	GO:0031323	regulation of cellular metabolic process	1.01023e-05
	GO:0044699	single-organism process	1.01023e-05
	GO:0009651	response to salt stress	1.27608e-05
	GO:0080090	regulation of primary metabolic process	1.5951e-05
	GO:1901701	cellular response to oxygen-containing c...	1.80778e-05
	GO:0010468	regulation of gene expression	2.33948e-05
	GO:0019222	regulation of metabolic process	2.81801e-05
	GO:0009873	ethylene-activated signaling pathway	3.34971e-05
	GO:0050794	regulation of cellular process	5.26383e-05
	GO:0034654	nucleobase-containing compound biosynthe...	0.000116974
	GO:0071369	cellular response to ethylene stimulus	0.000122291
	GO:0060255	regulation of macromolecule metabolic pr...	0.000122291
	GO:0009611	response to wounding	0.000186095
	GO:0050789	regulation of biological process	0.000255216
	GO:1901362	organic cyclic compound biosynthetic pro...	0.000260533
	GO:0009723	response to ethylene	0.000303069
	GO:0065007	biological regulation	0.000324337
	GO:0019438	aromatic compound biosynthetic process	0.00058487
	GO:0031328	positive regulation of cellular biosynth...	0.00063804
	GO:0018130	heterocycle biosynthetic process	0.00116974
	GO:0009788	negative regulation of abscisic acid-act...	0.00122291
	GO:1901420	negative regulation of response to alcoh...	0.00122291
	GO:0051716	cellular response to stimulus	0.00249899
	GO:0009891	positive regulation of biosynthetic proc...	0.00329654
	GO:0010557	positive regulation of macromolecule bio...	0.005317
	GO:0009751	response to salicylic acid	0.0063804
	GO:0080167	response to karrikin	0.0090389
	GO:0045893	positive regulation of transcription, DN...	0.0090389
	GO:0051173	positive regulation of nitrogen compound...	0.0090389
	GO:1902680	positive regulation of RNA biosynthetic ...	0.0095706
	GO:1903508	positive regulation of nucleic acid-temp...	0.0095706
4am	GO:1901700	response to oxygen-containing compound	4.46628e-19		GO:0015979	photosynthesis	NA
	GO:0042221	response to chemical	1.70144e-18		GO:0019684	photosynthesis, light reaction	NA
	GO:0009414	response to water deprivation	1.70144e-18		GO:0009768	photosynthesis, light harvesting in phot...	2.2323e-18
	GO:0009415	response to water	1.96729e-18		GO:0009765	photosynthesis, light harvesting	1.00985e-17
	GO:0050896	response to stimulus	1.11657e-15		GO:0009767	photosynthetic electron transport chain	6.378e-15
	GO:0009628	response to abiotic stimulus	4.35994e-15		GO:0006091	generation of precursor metabolites and ...	1.8071e-13
	GO:0010200	response to chitin	5.8487e-15		GO:0071554	cell wall organization or biogenesis	2.2323e-13
	GO:0009719	response to endogenous stimulus	2.39265e-13		GO:0071555	cell wall organization	1.063e-12
	GO:0001101	response to acid chemical	3.08386e-13		GO:0045229	external encapsulating structure organiz...	1.32875e-11
	GO:0010243	response to organonitrogen compound	5.317e-12		GO:0018298	protein-chromophore linkage	1.00985e-08
	GO:0010033	response to organic substance	6.9121e-12		GO:0015977	carbon fixation	2.4449e-07
	GO:0009755	hormone-mediated signaling pathway	4.83847e-11		GO:0022900	electron transport chain	9.0355e-07
	GO:0006950	response to stress	1.16974e-10		GO:0055114	oxidation-reduction process	1.00985e-06
	GO:0009725	response to hormone	1.91412e-10		GO:0009628	response to abiotic stimulus	2.5512e-06
	GO:0010035	response to inorganic substance	1.48876e-09		GO:0005975	carbohydrate metabolic process	3.13585e-06
	GO:0032870	cellular response to hormone stimulus	1.54193e-09		GO:0019253	reductive pentose-phosphate cycle	1.32875e-05
	GO:0071495	cellular response to endogenous stimulus	3.77507e-09		GO:0009817	defense response to fungus, incompatible...	1.54135e-05
	GO:0071310	cellular response to organic substance	2.49899e-08		GO:0005976	polysaccharide metabolic process	1.64765e-05
	GO:1901698	response to nitrogen compound	5.8487e-08		GO:0019685	photosynthesis, dark reaction	2.17915e-05
	GO:0070887	cellular response to chemical stimulus	7.4438e-08		GO:0009314	response to radiation	2.92325e-05
	GO:0007165	signal transduction	9.0389e-08		GO:0009772	photosynthetic electron transport in pho...	4.4646e-05
	GO:0044700	single organism signaling	1.11657e-07		GO:0009416	response to light stimulus	5.8465e-05
	GO:0023052	signaling	1.16974e-07		GO:0044711	single-organism biosynthetic process	6.9095e-05
	GO:0006355	regulation of transcription, DNA-templat...	1.38242e-07		GO:0044710	single-organism metabolic process	7.441e-05
	GO:1903506	regulation of nucleic acid-templated tra...	1.38242e-07		GO:0035304	regulation of protein dephosphorylation	0.000239175
	GO:2001141	regulation of RNA biosynthetic process	1.38242e-07		GO:0044036	cell wall macromolecule metabolic proces...	0.00025512
	GO:0051252	regulation of RNA metabolic process	1.91412e-07		GO:0001906	cell killing	0.0005315
	GO:0007154	cell communication	2.87118e-07		GO:0031640	killing of cells of other organism	0.0005315
	GO:0019219	regulation of nucleobase-containing comp...	7.4438e-07		GO:0044364	disruption of cells of other organism	0.0005315
	GO:0051171	regulation of nitrogen compound metaboli...	1.0634e-06		GO:0006636	unsaturated fatty acid biosynthetic proc...	0.00058465
	GO:0000160	phosphorelay signal transduction system	1.48876e-06		GO:0010410	hemicellulose metabolic process	0.00058465
	GO:0006351	transcription, DNA-templated	2.49899e-06		GO:0009644	response to high light intensity	0.0009567
	GO:0097659	nucleic acid-templated transcription	2.55216e-06		GO:0035303	regulation of dephosphorylation	0.00111615
	GO:0032774	RNA biosynthetic process	2.97752e-06		GO:0009617	response to bacterium	0.00132875
	GO:0031323	regulation of cellular metabolic process	4.20043e-06		GO:0009664	plant-type cell wall organization	0.00143505
	GO:0009889	regulation of biosynthetic process	4.41311e-06		GO:0042742	defense response to bacterium	0.0015945
	GO:0031326	regulation of cellular biosynthetic proc...	5.8487e-06		GO:0051707	response to other organism	0.0018071
	GO:0033993	response to lipid	1.0634e-05		GO:0043207	response to external biotic stimulus	0.00186025
	GO:2000112	regulation of cellular macromolecule bio...	1.11657e-05		GO:0010383	cell wall polysaccharide metabolic proce...	0.0019134
	GO:0009737	response to abscisic acid	1.11657e-05		GO:0033559	unsaturated fatty acid metabolic process	0.00239175
	GO:0010556	regulation of macromolecule biosynthetic...	1.48876e-05		GO:0017014	protein nitrosylation	0.00292325
	GO:0019222	regulation of metabolic process	1.70144e-05		GO:0018119	peptidyl-cysteine S-nitrosylation	0.00292325
	GO:0097305	response to alcohol	2.07363e-05		GO:0009607	response to biotic stimulus	0.00313585
	GO:0080090	regulation of primary metabolic process	2.76484e-05		GO:0050896	response to stimulus	0.00387995
	GO:0010468	regulation of gene expression	2.81801e-05		GO:0098542	defense response to other organism	0.0049961
	GO:0035556	intracellular signal transduction	4.51945e-05		GO:0043467	regulation of generation of precursor me...	0.0058465
	GO:0009738	abscisic acid-activated signaling pathwa...	4.67896e-05		GO:0010411	xyloglucan metabolic process	0.0069095
	GO:0060255	regulation of macromolecule metabolic pr...	0.000116974		GO:0006952	defense response	0.009567
	GO:0009873	ethylene-activated signaling pathway	0.000148876		GO:0006026	aminoglycan catabolic process	0.01063
	GO:0071229	cellular response to acid chemical	0.000154193		GO:0006030	chitin metabolic process	0.01063
	GO:0050794	regulation of cellular process	0.00037219		GO:0006032	chitin catabolic process	0.01063
	GO:0071369	cellular response to ethylene stimulus	0.000494481		GO:0046348	amino sugar catabolic process	0.01063
	GO:0051716	cellular response to stimulus	0.0005317		GO:1901072	glucosamine-containing compound cataboli...	0.01063
	GO:0009611	response to wounding	0.0005317		GO:0042548	regulation of photosynthesis, light reac...	0.011693
	GO:0071215	cellular response to abscisic acid stimu...	0.00058487		GO:0009735	response to cytokinin	0.0132875
	GO:0097306	cellular response to alcohol	0.00058487		GO:0009642	response to light intensity	0.013819
	GO:0034654	nucleobase-containing compound biosynthe...	0.00074438		GO:0042546	cell wall biogenesis	0.022323
	GO:0050789	regulation of biological process	0.00101023		GO:0009773	photosynthetic electron transport in pho...	0.0239175
	GO:0051173	positive regulation of nitrogen compound...	0.00191412		GO:1901071	glucosamine-containing compound metaboli...	0.0260435
	GO:0044699	single-organism process	0.00202046		GO:0045488	pectin metabolic process	0.028701
	GO:0045893	positive regulation of transcription, DN...	0.00207363		GO:0018198	peptidyl-cysteine modification	0.0302955
	GO:0019438	aromatic compound biosynthetic process	0.0021268		GO:0009635	response to herbicide	0.035079
	GO:1902680	positive regulation of RNA biosynthetic ...	0.00223314		GO:0009645	response to low light intensity stimulus	0.0451775
	GO:1903508	positive regulation of nucleic acid-temp...	0.00223314		GO:0010393	galacturonan metabolic process	0.0451775
	GO:1901362	organic cyclic compound biosynthetic pro...	0.00239265		GO:0006022	aminoglycan metabolic process	0.046772
	GO:0031328	positive regulation of cellular biosynth...	0.00287118		GO:0071669	plant-type cell wall organization or bio...	0.05315
	GO:0080167	response to karrikin	0.00313703		GO:0010205	photoinhibition	0.06378
	GO:0010557	positive regulation of macromolecule bio...	0.00350922		GO:0043155	negative regulation of photosynthesis, l...	0.06378
	GO:0065007	biological regulation	0.00435994		GO:0009605	response to external stimulus	0.06378
	GO:0051254	positive regulation of RNA metabolic pro...	0.00473213		GO:0006270	DNA replication initiation	0.09567
	GO:0009891	positive regulation of biosynthetic proc...	0.0047853
	GO:0006562	proline catabolic process	0.0058487
	GO:0010133	proline catabolic process to glutamate	0.0058487
	GO:0071396	cellular response to lipid	0.0074438
	GO:0018130	heterocycle biosynthetic process	0.0085072
	GO:0045935	positive regulation of nucleobase-contai...	0.0090389
