# Supplementary material for: Time of day and network reprogramming during drought induced CAM photosynthesis in Sedum album
Source: PLoS Genet. 2019 Jun 14;15(6):e1008209. doi: 10.1371/journal.pgen.1008209 (PMC6594660; doi:10.1371/journal.pgen.1008209)
Supplement: S5 Table — (XLSX) [file pgen.1008209.s016.xlsx]

## Sheet: Sheet2
S5 Table. Enriched GO terms in drought (CAM-cycling) co-expression network.
CAM Module ID	GO term	GO description	adjusted p-value
5	GO:0042754	negative regulation of circadian rhythm	1.43559e-07
5	GO:0009753	response to jasmonic acid	5.8487e-06
5	GO:0043433	negative regulation of DNA binding transcription factor activity	0.000101023
5	GO:0042752	regulation of circadian rhythm	0.00031902
5	GO:0007623	circadian rhythm	0.00143559
5	GO:0048511	rhythmic process	0.0042536
5	GO:0051090	regulation of DNA binding transcription factor activity	0.0164827
5	GO:0009657	plastid organization	0.0186095
5	GO:0016311	dephosphorylation	0.0494481
7	GO:0015979	photosynthesis	<10E-25
7	GO:0006091	generation of precursor metabolites and energy	<10E-25
7	GO:0044710	single-organism metabolic process	<10E-25
7	GO:0019684	photosynthesis, light reaction	<10E-25
7	GO:0055114	oxidation-reduction process	6.9069e-24
7	GO:0022900	electron transport chain	3.82536e-13
7	GO:0009767	photosynthetic electron transport chain	2.97528e-12
7	GO:0044711	single-organism biosynthetic process	5.04735e-12
7	GO:0009657	plastid organization	1.16886e-10
7	GO:0051186	cofactor metabolic process	1.91268e-10
7	GO:0009416	response to light stimulus	2.23146e-09
7	GO:0009628	response to abiotic stimulus	8.5008e-09
7	GO:0006979	response to oxidative stress	9.5634e-09
7	GO:0009314	response to radiation	1.00947e-08
7	GO:0044281	small molecule metabolic process	2.97528e-07
7	GO:0009642	response to light intensity	4.99422e-07
7	GO:0051188	cofactor biosynthetic process	5.8443e-07
7	GO:0009765	photosynthesis, light harvesting	2.97528e-06
7	GO:0009768	photosynthesis, light harvesting in photosystem I	4.99422e-06
7	GO:0009644	response to high light intensity	5.313e-06
7	GO:0032787	monocarboxylic acid metabolic process	7.4382e-06
7	GO:0046034	ATP metabolic process	9.5634e-06
7	GO:0019752	carboxylic acid metabolic process	1.16886e-05
7	GO:0009658	chloroplast organization	1.32825e-05
7	GO:0009205	purine ribonucleoside triphosphate metabolic process	2.23146e-05
7	GO:0009144	purine nucleoside triphosphate metabolic process	2.39085e-05
7	GO:0008610	lipid biosynthetic process	2.55024e-05
7	GO:0042440	pigment metabolic process	2.60337e-05
7	GO:0009126	purine nucleoside monophosphate metabolic process	4.03788e-05
7	GO:0009167	purine ribonucleoside monophosphate metabolic process	4.03788e-05
7	GO:0009199	ribonucleoside triphosphate metabolic process	4.30353e-05
7	GO:0009668	plastid membrane organization	5.8443e-05
7	GO:0010027	thylakoid membrane organization	5.8443e-05
7	GO:0009772	photosynthetic electron transport in photosystem II	5.8443e-05
7	GO:0046148	pigment biosynthetic process	6.3756e-05
7	GO:0009141	nucleoside triphosphate metabolic process	7.4382e-05
7	GO:0043436	oxoacid metabolic process	0.000138138
7	GO:0042181	ketone biosynthetic process	0.00031878
7	GO:0050896	response to stimulus	0.000387849
7	GO:0008152	metabolic process	0.000403788
7	GO:0009161	ribonucleoside monophosphate metabolic process	0.000409101
7	GO:0006950	response to stress	0.000472857
7	GO:0010109	regulation of photosynthesis	0.00047817
7	GO:0009123	nucleoside monophosphate metabolic process	0.00063756
7	GO:0046128	purine ribonucleoside metabolic process	0.00074382
7	GO:0009266	response to temperature stimulus	0.00100947
7	GO:0042278	purine nucleoside metabolic process	0.00100947
7	GO:0009150	purine ribonucleotide metabolic process	0.0010626
7	GO:0009813	flavonoid biosynthetic process	0.0010626
7	GO:0018298	protein-chromophore linkage	0.0010626
7	GO:0018198	peptidyl-cysteine modification	0.00111573
7	GO:0006163	purine nucleotide metabolic process	0.00122199
7	GO:0044255	cellular lipid metabolic process	0.00138138
7	GO:0006732	coenzyme metabolic process	0.00239085
7	GO:0017014	protein nitrosylation	0.00249711
7	GO:0018119	peptidyl-cysteine S-nitrosylation	0.00249711
7	GO:0044699	single-organism process	0.00270963
7	GO:0006633	fatty acid biosynthetic process	0.00308154
7	GO:0006778	porphyrin-containing compound metabolic process	0.0037191
7	GO:0033014	tetrapyrrole biosynthetic process	0.00393162
7	GO:0033013	tetrapyrrole metabolic process	0.00403788
7	GO:0006082	organic acid metabolic process	0.00403788
7	GO:1902600	hydrogen ion transmembrane transport	0.00462231
7	GO:0009259	ribonucleotide metabolic process	0.00510048
7	GO:0009119	ribonucleoside metabolic process	0.005313
7	GO:0015994	chlorophyll metabolic process	0.005313
7	GO:0009735	response to cytokinin	0.005313
7	GO:0042180	cellular ketone metabolic process	0.0058443
7	GO:0015995	chlorophyll biosynthetic process	0.0063756
7	GO:0009812	flavonoid metabolic process	0.0069069
7	GO:0072521	purine-containing compound metabolic process	0.0116886
7	GO:0006818	hydrogen transport	0.0122199
7	GO:0015992	proton transport	0.0122199
7	GO:0006090	pyruvate metabolic process	0.0122199
7	GO:0006629	lipid metabolic process	0.0127512
7	GO:0044283	small molecule biosynthetic process	0.0127512
7	GO:0009617	response to bacterium	0.0143451
7	GO:0006779	porphyrin-containing compound biosynthetic process	0.0148764
7	GO:0019693	ribose phosphate metabolic process	0.0164703
7	GO:0006754	ATP biosynthetic process	0.0170016
7	GO:0015985	energy coupled proton transport, down electrochemical gradient	0.0170016
7	GO:0015986	ATP synthesis coupled proton transport	0.0170016
7	GO:0044724	single-organism carbohydrate catabolic process	0.0185955
7	GO:0072330	monocarboxylic acid biosynthetic process	0.0207207
7	GO:0042548	regulation of photosynthesis, light reaction	0.0286902
7	GO:0006733	oxidoreduction coenzyme metabolic process	0.0292215
7	GO:0009116	nucleoside metabolic process	0.0324093
7	GO:0009714	chalcone metabolic process	0.0366597
7	GO:0009715	chalcone biosynthetic process	0.0366597
7	GO:1901564	organonitrogen compound metabolic process	0.0403788
15	GO:0044710	single-organism metabolic process	1.64827e-05
15	GO:0046034	ATP metabolic process	0.00058487
15	GO:0009205	purine ribonucleoside triphosphate metabolic process	0.00095706
15	GO:0009144	purine nucleoside triphosphate metabolic process	0.00101023
15	GO:0009199	ribonucleoside triphosphate metabolic process	0.00138242
15	GO:0009141	nucleoside triphosphate metabolic process	0.00186095
15	GO:0046128	purine ribonucleoside metabolic process	0.00223314
15	GO:0042278	purine nucleoside metabolic process	0.00260533
15	GO:0009126	purine nucleoside monophosphate metabolic process	0.00297752
15	GO:0009167	purine ribonucleoside monophosphate metabolic process	0.00297752
15	GO:0044281	small molecule metabolic process	0.00409409
15	GO:0009119	ribonucleoside metabolic process	0.0069121
15	GO:0044699	single-organism process	0.0090389
15	GO:0009161	ribonucleoside monophosphate metabolic process	0.0101023
15	GO:0072521	purine-containing compound metabolic pro...	0.0116974
15	GO:0009123	nucleoside monophosphate metabolic process	0.0127608
15	GO:0019693	ribose phosphate metabolic process	0.0143559
15	GO:0009150	purine ribonucleotide metabolic process	0.0170144
15	GO:0006163	purine nucleotide metabolic process	0.0186095
15	GO:1901657	glycosyl compound metabolic process	0.0217997
15	GO:0009116	nucleoside metabolic process	0.0217997
15	GO:0009117	nucleotide metabolic process	0.0228631
15	GO:0015988	energy coupled proton transmembrane transport	0.0271167
15	GO:0015991	ATP hydrolysis coupled proton transport	0.0271167
15	GO:0090662	ATP hydrolysis coupled transmembrane transport	0.0271167
15	GO:0006753	nucleoside phosphate metabolic process	0.0276484
15	GO:0098662	inorganic cation transmembrane transport	0.0281801
15	GO:0009259	ribonucleotide metabolic process	0.0404092
15	GO:0055086	nucleobase-containing small molecule metabolic process	0.0435994
15	GO:1902600	hydrogen ion transmembrane transport	0.0441311
19	GO:0006575	cellular modified amino acid metabolic process	0.00037219
19	GO:0006801	superoxide metabolic process	0.00382824
