# Supplementary material for: Time of day and network reprogramming during drought induced CAM photosynthesis in Sedum album
Source: PLoS Genet. 2019 Jun 14;15(6):e1008209. doi: 10.1371/journal.pgen.1008209 (PMC6594660; doi:10.1371/journal.pgen.1008209)
Supplement: S6 Table — (XLSX) [file pgen.1008209.s017.xlsx]

## Sheet: Sheet3
S6 Table. Phase change and transcript expression of Sedum album core circadian clock genes.
Gene name	S. album ID	phase change	well-watered expression (TPM)												drought expression (TPM)
			C3_8am	C3_10am	C3_noon	C3_2pm	C3_4pm	C3_6pm	C3_8pm	C3_10pm	C3_12am	C3_2am	C3_4am	C3_6am	CAM_8am	CAM_10am	CAM_noon	CAM_2pm	CAM_4pm	CAM_6pm	CAM_8pm	CAM_10pm	CAM_12am	CAM_2am	CAM_4am	CAM_6am
CCA1/LHY_A	Sal_005629-RA	0	712.881	432.173	154.211	19.0994	4.17641	1.53279	1.16447	1.04564	1.19814	2.7496	23.6669	468.277	1194.82	595.679	262.214	31.276	4.83614	1.91667	1.74319	1.34027	1.43015	2.46237	29.6564	841.792
CCA1/LHY_B	Sal_045445-RA	0	151.865	72.7296	27.2835	4.16517	0.74092	0.26971	0.280428	0.387653	0.473574	1.26584	9.20419	97.3555	276.405	100.809	48.2199	6.73833	1.04767	0.447448	0.264685	0.289115	0.459458	0.933551	17.6843	201.154
CCA1/LHY_C1	Sal_047093-RA	1	57.8049	13.1939	4.67765	1.35209	0.226998	0.507098	0.322645	0.110219	0.326667	1.41774	6.90588	53.4576	52.6667	8.93942	2.32366	0.734093	0.306482	0.0940348	0.189404	0.0345706	0.126188	0.256916	6.29594	55.9411
CCA1/LHY_C2	Sal_047094-RA	1	26.3451	4.73345	2.07713	0.25581	0.027067	0.0780471	0.075541	0.117953	0.117016	0.460148	3.32102	24.7957	36.4736	4.55265	2.11056	0.268246	0.0736833	0.0409755	0.0721482	0.149146	0.0820233	0.393273	2.39078	38.0039
CCA1/LHY_D	Sal_050684-RA	0	198.678	86.3214	35.4318	5.6551	1.21341	0.382401	0.154523	0.347639	0.63332	1.93478	12.1373	110.772	303.719	128.153	61.6256	9.97192	2.44316	0.595697	0.167386	0.564325	0.712734	1.89299	22.7537	202.119
CCA1/LHY_E1	Sal_051928-RA	0	31.1029	7.04225	2.78204	0.423173	0.145147	0.0378232	0.0721953	0.181199	0.242293	0.610562	4.38751	36.199	40.4568	4.79124	3.08323	0.294201	0.0195449	0.0884701	0.0331357	0.0249844	0.0359667	0.327649	2.98039	40.9156
CCA1/LHY_E2	Sal_051929-RA	0	42.1358	6.9307	2.25359	0.423654	0.282322	0.00119792	0.00316795	0.336122	0.243197	0.570746	4.40405	32.4772	46.245	6.91468	4.26248	0.488423	0.241847	0.0198438	0.000271353	0.0791995	0.182757	0.797294	3.48696	34.1557
GI_A	Sal_011459-RA	0	1.90538	1.80564	3.09839	12.5626	21.9314	26.0601	17.6367	0.562993	0.373978	0.1993	0.156208	0.088705	4.48735	1.63978	1.85076	5.94623	12.4563	17.8788	13.0734	0.891803	0.297669	0.220258	0.113206	0.104741
GI_B	Sal_021120-RA	2	0.511158	1.57301	2.4863	10.0773	33.7243	40.5843	15.0256	0.582002	0.194121	0.15456	0.0987098	0.096159	0.380043	1.19793	1.21723	3.85915	11.2814	22.9399	12.1663	0.414872	0.169837	0.0638806	0.0611237	0.0983554
PRR1_A	Sal_003865-RA	1	1.94102	0.845028	2.90209	15.9644	46.1532	87.1929	85.2225	58.3291	49.5262	45.5605	40.5644	10.8696	3.92238	0.971287	2.48972	13.913	37.829	87.3221	115.348	97.871	81.8925	73.4185	63.3118	20.4152
PRR1_B	Sal_018666-RA	1	0.0655641	0.0123707	0.0820758	0.437236	3.04588	19.8329	23.3026	5.55367	2.98217	1.58658	1.09346	0.214084	0.0707902	0.0220734	0.144812	0.2921	1.22823	7.59591	22.5962	14.9206	4.49753	1.8559	1.12505	0.319322
PRR5_A	Sal_000031-RA	1	0.603074	0.447961	1.61406	22.4611	74.4723	61.9764	20.1551	0.981546	0.408322	0.269532	0.44199	0.216298	1.08863	0.342422	0.696372	9.0747	43.6626	67.2595	19.1517	1.81618	0.746111	0.403176	0.181759	0.169622
PRR5_B	Sal_006742-RA	2	1.44642	0.292713	1.03672	22.5054	51.8168	33.3073	9.32513	1.11668	0.613723	0.356972	0.485389	0.124526	2.07584	0.335383	0.675849	14.0645	47.5348	50.8432	17.8867	4.12693	1.96695	1.21314	0.959898	0.580233
PRR5_C	Sal_015620-RA	0	3.19697	1.53332	3.8035	5.35418	1.91018	0.622738	0.215832	0.0556812	0.0977489	0.184769	0.086693	0.46385	4.11164	1.69226	2.22783	3.27617	2.03583	0.56656	0.197866	0.135098	0.043912	0.0343723	0.0435223	0.35213
PRR5_D	Sal_018463-RA	1	0.211968	0.149192	0.364239	8.59653	30.4862	26.1247	12.6212	2.18474	0.892326	0.914324	0.712894	0.145389	0.629104	0.0969783	0.351033	4.46029	22.7577	37.813	16.756	4.84661	1.18777	0.797819	1.00041	1.02592
PRR7_A	Sal_008973-RA	0	9.07288	73.2431	86.9995	78.8499	66.1082	40.7679	16.0795	7.09057	1.64981	0.721261	0.316885	0.25253	11.0091	62.9854	78.6807	66.3753	59.6536	39.2371	16.6313	7.73005	2.37068	0.562679	0.247037	0.416163
PRR7_B	Sal_018898-RA	0	2.43437	16.7915	20.7886	21.47	19.658	15.6272	6.811	2.54706	0.724667	0.407139	0.282565	0.128869	2.32024	11.0284	14.4875	13.2305	13.7911	10.9819	4.81208	2.49087	0.539587	0.405714	0.37495	0.429727
PRR7_C	Sal_029465-RA	0	0.709756	9.9214	23.4312	39.7424	42.9886	40.1826	14.7085	0.868761	0.218708	0.0617265	0.136698	0.0980281	1.23799	13.4217	25.1368	35.4084	39.3905	37.4772	23.3689	3.83649	0.73585	0.412819	0.439112	0.480401
PRR_U	Sal_003999-RA	7	2.02863	6.04535	2.95163	0.823561	0.212182	0.462949	0.410658	0.296851	0.218957	0.192991	0.171347	0.414929	6.90592	12.1713	4.07438	0.401837	0.210861	0.309552	1.72168	0.487451	0.288627	0.19219	0.19851	0.358341
PRR_X	Sal_004947-RA	3	6.55676	7.54258	8.4525	16.7657	30.8557	29.5348	29.1422	23.4856	17.8256	13.3522	11.3857	6.96339	8.86284	6.44574	9.45336	11.6652	22.7036	28.7181	43.8827	41.9952	33.3919	31.258	26.8878	15.1383
ELF3_A	Sal_018375-RA	2	1.74682	2.32394	3.73486	5.08199	14.9498	29.2673	37.5352	24.3247	20.1264	17.3886	16.172	4.38865	3.01281	1.55841	2.19121	2.67613	6.05408	21.1516	52.7751	34.1058	29.221	27.965	25.6683	9.61897
ELF3_B	Sal_022683-RA	1	1.44348	1.54899	1.57012	1.84851	1.95287	1.64332	1.11195	1.85629	2.53102	1.86426	2.57976	2.22632	2.36892	1.12859	1.89622	1.29824	1.38658	1.69874	2.16477	3.03154	3.3853	3.56221	3.26053	2.99477
ELF3_C	Sal_022684-RA	1	6.45233	4.27718	8.65042	5.17662	5.25467	5.68005	6.67516	9.6358	9.73643	8.31371	7.86428	8.34822	4.36362	3.477	4.43874	6.42883	1.85055	2.54709	4.88994	6.09756	11.8379	8.90187	8.28863	12.6629
ELF3_D	Sal_041876-RA	4	2.07195	1.53105	2.13603	1.4638	2.36633	1.61015	2.36756	2.32684	2.27054	2.08184	1.7708	1.27549	1.89444	1.39652	2.44588	1.02015	2.23266	3.79106	1.94926	3.26879	3.95898	2.71502	3.93526	3.1556
ELF3_E	Sal_050136-RA	1	3.44803	3.9274	3.85103	4.32772	3.57419	3.712	3.28564	4.05186	4.5404	4.2075	4.61177	3.10056	3.49904	2.34561	3.63405	3.27575	2.98176	2.34515	3.85948	4.53711	4.42423	4.64867	3.82733	4.48926
FKF_A	Sal_011679-RA	2	1.38045	1.02958	1.07086	0.920412	0.679038	0.674111	0.560441	0.9618	0.904694	1.03297	0.965458	1.30699	2.37782	1.17733	1.06429	0.688135	0.260816	0.430717	0.488498	1.00537	1.0576	1.40423	1.01096	1.98512
FKF_B	Sal_015814-RA	0	0.0294255	0.0845049	0.229837	15.2569	53.4408	66.6902	29.6233	2.98831	0.535495	0.137603	0.151723	0.030805	0	0.121455	0.192579	7.14465	26.0056	45.4443	29.4786	11.6688	2.03594	0.730398	0.563909	0.349518
FKF_C	Sal_048455-RA	2	1.38045	1.02958	1.07086	0.920412	0.679038	0.674111	0.560441	0.9618	0.904694	1.03297	0.965458	1.30699	2.37782	1.17733	1.06429	0.688135	0.260816	0.430717	0.488498	1.00537	1.0576	1.40423	1.01096	1.98512
FKF_D	Sal_048502-RA	2	1.38045	1.02958	1.07086	0.920412	0.679038	0.674111	0.560441	0.9618	0.904694	1.03297	0.965458	1.30699	2.37782	1.17733	1.06429	0.688135	0.260816	0.430717	0.488498	1.00537	1.0576	1.40423	1.01096	1.98512
LUX_A	Sal_004960-RA	1	0.198408	0.285621	1.17389	10.1514	31.5007	44.4027	26.9737	16.4683	12.5614	8.40502	6.2226	0.892626	0.913073	0.300028	2.648	6.09022	16.6236	29.092	35.8291	26.464	17.5988	13.3328	9.01151	2.23103
LUX_B	Sal_023119-RA	3	0	0.057527	0.169865	0.734615	1.22765	1.43736	0.99683	0.602006	0.735536	0.296708	0.282344	0	0	0	0	0.0227328	0	0.11441	0.233415	0.125806	0.0933553	0.0201206	0	0
LUX_C	Sal_025541-RA	8	0.0693197	0	0	0.0837832	0.196099	0.096758	0.0922323	0.0676647	0.0710006	0.146082	0.0302117	0	0	0.082962	0	0.0288067	0.0927208	0	0	0	0	0.149466	0.061551	0
LUX_D	Sal_033830-RA	3	0.209653	0.190726	0.213539	0.0293147	0.173466	0.25554	0.829373	0.215671	0.074968	0.099171	0.201876	0.330178	0.119896	0.266453	0.18623	0.200636	0	0.0398527	0.0436163	0.0725354	0.102055	0.168896	0.16451	0.04447
LUX_E	Sal_036212-RA	9	24.8139	20.2047	21.1329	20.9124	26.077	32.0552	36.9971	96.1589	99.6486	100.495	87.3618	56.4059	7.37821	7.07459	10.7796	9.68237	10.5135	14.071	20.9819	14.8074	19.0475	19.7929	20.2865	12.3396
LUX_F	Sal_036257-RA	11	0.290989	0.278947	0.18555	0.347373	0.240705	0.575378	0.161761	0.39875	0.199994	0.219528	0.162244	0.242271	1.01512	1.66127	0.4675	0.400248	0.326095	0.0304421	0.18091	0.0607423	0.100055	0.0641513	0.256565	0.874158
LUX_G	Sal_040136-RA	1	0.14279	0.14408	0.20992	0.388343	7.4229	19.0541	48.8746	26.6272	22.9447	15.9968	11.4816	1.32939	0.509716	0.220216	0.184858	0.268088	2.24014	11.15	36.3042	41.2564	22.819	16.2113	9.11297	2.72089
LUX_H	Sal_040705-RA	1	1.10259	0.532054	0.369547	0.277581	0.468698	0.298324	0.616013	0.152277	0.169853	0.297452	0.412384	0.458681	1.42628	0.532461	0.908173	0.697556	0.15423	0.283203	0.183265	0.187764	0.165309	0.30098	0.2032	1.16721
LUX_I	Sal_052021-RA	1	1.10259	0.532054	0.369547	0.277581	0.468698	0.298324	0.616013	0.152277	0.169853	0.297452	0.412384	0.458681	1.42628	0.532461	0.908173	0.697556	0.15423	0.283203	0.183265	0.187764	0.165309	0.30098	0.2032	1.16721
PHYA	Sal_052170-RA	6	1.40943	3.13912	6.00886	6.22837	8.05659	6.83904	6.78225	5.25799	4.64787	3.98609	4.8875	3.22982	2.15694	3.77398	6.29685	6.67885	6.66898	8.15599	12.4733	12.0247	9.43316	13.5574	16.1217	12.6611
PHYB_A	Sal_002932-RA	6	1.59294	1.78133	1.76865	1.84696	2.08371	1.78485	2.29913	1.93086	2.28269	1.95828	2.01969	2.03111	2.28234	1.66464	1.79827	1.31972	1.2739	1.22236	2.44775	2.38421	2.40414	2.68282	2.49195	2.12351
PHYB_B	Sal_007036-RA	2	18.3932	14.8299	14.3383	13.6796	9.08655	5.86957	5.96812	10.7599	14.7775	16.0908	17.5502	21.4317	18.7011	12.4724	11.6704	8.73603	5.13889	2.8647	2.74527	3.71003	4.30054	6.01518	9.47847	20.2347
PHYB_C	Sal_007453-RA	2	2.44482	3.8682	4.19549	4.94211	4.31195	4.78827	7.05399	6.54942	6.14653	6.26093	5.47361	4.32386	2.82812	3.3832	3.55423	3.75303	3.07604	4.42185	8.18954	6.73464	7.11417	7.76694	6.54656	6.09588
CRY1_A	Sal_001291-RA	5	28.6345	24.9261	27.4649	24.2325	20.2865	17.2221	18.8809	34.3081	37.5722	43.3099	42.711	33.5837	30.6411	22.231	24.9582	20.3058	17.1384	15.1746	12.5449	18.2029	17.376	23.1478	28.6743	37.0187
CRY1_B	Sal_023941-RA	1	52.0904	63.0943	64.4706	50.2001	30.7844	16.1281	12.3229	10.2766	11.0201	13.0202	18.1909	47.9351	79.3181	70.0676	67.1758	46.8735	29.7578	13.372	5.75947	7.49651	6.05077	10.9913	21.0849	75.0442
