# Supplementary material for: Time of day and network reprogramming during drought induced CAM photosynthesis in Sedum album
Source: PLoS Genet. 2019 Jun 14;15(6):e1008209. doi: 10.1371/journal.pgen.1008209 (PMC6594660; doi:10.1371/journal.pgen.1008209)
Supplement: S7 Table — (XLSX) [file pgen.1008209.s018.xlsx]

## Sheet: Sheet1
S7 Table. Orthogroup expansion of clock associated genes in S. album and other CAM plants.
gene	orthogropup	Sedum album (diploidized)	Sedum album (tetraploid)	Kalanchoe fedtschenokoi	Arabidopsis thaliana	Brassica rapa	Popular trichocarpa	Vitis vinifera	Solanaceae lycopersicum	Oryza sativa	Sorghum bicolor	Setaria italica	Ananas comosus	Phalaenopsis equestris	Dendrobium catenatum (v1)	Dendrobium catenatum (v2)	Apostasia shenzhenica	Total
LHY/CCA1	OG0006126	2	0	0	2	4	2	1	1	1	1	1	2	2	3	3	1	26
CCA1-like	OG0011797	5	7	2	0	0	0	0	0	0	0	0	0	0	0	0	0	14
GI	OG0006670	2	4	1	1	1	2	2	2	1	1	1	1	2	1	2	1	25
PRR1	OG0005679	2	6	2	1	2	1	1	2	1	1	1	2	0	1	4	1	28
PRR5/9	OG0002737	3	9	1	3	4	4	4	3	1	1	1	3	1	1	2	1	42
PRR7/3	OG0002268	3	8	3	2	3	2	2	2	2	2	2	2	8	1	4	1	47
PRR-U	OG0016586	1	2	1	0	0	0	0	0	0	0	0	0	0	0	0	0	4
PRR-X	OG0018699	1	1	1	0	0	0	0	0	0	0	0	0	0	0	0	0	3
ELF3	OG0002860	5	7	1	2	5	2	2	4	2	2	2	1	2	1	1	2	41
ZTL	OG0001936	5	4	3	3	3	4	2	2	3	3	3	2	3	3	4	3	50
ELF4	OG0011092	1	4	1	1	3	3	1	2	0	0	0	0	0	0	0	0	16
LUX	OG0000537	7	17	4	5	9	4	2	4	3	2	3	2	9	5	9	3	88
TEJ	OG0005400	2	5	1	2	3	2	1	1	1	1	1	1	2	1	3	1	28
TIC	OG0002458	2	5	5	1	3	8	3	1	1	1	1	1	2	2	6	3	45
CDF3	OG0000609	5	17	5	3	4	6	4	5	5	5	4	4	4	4	5	4	84
CHE	OG0002479	3	13	1	2	6	1	1	2	2	3	3	1	1	2	2	2	45
CKB3	OG0001362	3	6	5	4	6	4	2	3	2	3	3	4	4	3	5	2	59
CRY1/2	OG0001672	3	5	3	2	3	3	2	3	3	3	3	3	5	3	9	1	54
PHY	OG0000598	7	12	6	5	5	3	3	5	3	3	3	3	11	4	8	3	84
FT	OG0000277	8	19	7	2	4	3	0	4	12	12	13	7	9	5	9	4	118
FLC	OG0007598	0	0	0	6	8	4	1	3	0	0	0	0	1	0	0	0	23
DET1	OG0006550	1	1	1	1	1	1	1	1	1	1	1	1	1	1	10	1	25
COP1	OG0005398	3	6	2	1	1	3	2	2	1	1	1	1	1	1	1	1	28
clock and flowering	total	74	158	56	49	78	62	37	52	45	46	47	41	68	42	87	35
clock only	total	30	52	16	15	25	20	15	18	11	11	11	13	18	11	20	10
