# Supplementary material for: Time of day and network reprogramming during drought induced CAM photosynthesis in Sedum album
Source: PLoS Genet. 2019 Jun 14;15(6):e1008209. doi: 10.1371/journal.pgen.1008209 (PMC6594660; doi:10.1371/journal.pgen.1008209)
Supplement: S8 Table — (XLSX) [file pgen.1008209.s019.xlsx]

## Sheet: Sheet4
S8 Table. Phase change of core circadian clock genes across five species.
Gene name	S. album ID	well-watered (C3)			drought (CAM)			Gene name	A. thaliana ID	phase	B. rapa ID	well-watered (C3)		drought (C3)		K. fedtschenkoi ID	well-watered (CAM)	A. comosus ID	well-watered (CAM)
		adj. p	phase	amplitude	adj. p	phase	amplitude					phase	amplitude	phase	amplitude		phase		phase
CCA1/LHY_A	Sal_005629-RA	0.00017554	2	108.3	0.00017554	2	184.4	CCA1/LHY	AT2G46830	1	Bra004503	0	18.8347	0	24.5604	Kaladp0066s0115.1	17	Aco013228.1	0
CCA1/LHY_B	Sal_045445-RA	4.84e-05	1	19.1	1.06096e-05	1	33.9		AT1G01060	23								Aco016649.1	0
CCA1/LHY_C1	Sal_047093-RA	0.000539297	0	4.8	0.00354497	1	4.4
CCA1/LHY_C2	Sal_047094-RA	0.00017554	0	2.3	4.83631e-05	1	1.5
CCA1/LHY_D	Sal_050684-RA	1.65e-06	1	24.9	1.06096e-05	1	43.2
CCA1/LHY_E1	Sal_051928-RA	1.06e-05	1	2	0.00354497	1	2.1
CCA1/LHY_E2	Sal_051929-RA	0.00017554	0	3.1	1.06096e-05	0	3
GI_A	Sal_011459-RA	0.00354497	10	8.7	0.0164632	10	4.4	GI	AT1G22770	8	Bra024536	8	12.4677	6	13.8438	Kaladp0040s0489.1	6	Aco014347.1	10
GI_B	Sal_021120-RA	0.000539297	10	7	0.000539297	8	2.7
PRR1_A	Sal_003865-RA	0.000539297	14	33.6	0.00017554	15	52.5	PRR1	AT5G61380	12	Bra012964	10	20.573	10	23.3386	Kaladp0040s0446.1	NR	Aco016038.1	NR
PRR1_B	Sal_018666-RA	0.000539297	13	3.3	4.83631e-05	14	3.1				Bra035933	10	36.2305	10	39.4596	Kaladp0095s0551.1	11	Aco021178.1	NR
PRR5_A	Sal_000031-RA	0.000539297	9	14.1	0.00145627	10	6.3	PRR5	AT5G24470	8	Bra029407	8	4.57249	8	4.76576	Kaladp0032s0115.1	6	Aco013137.1	8
PRR5_B	Sal_006742-RA	0.0321579	10	6.4	0.0164632	12	11.5				Bra009768	8	7.08495	6	7.56872			Aco025590.1	10
PRR5_C	Sal_015620-RA	0.0079208	6	1.6	0.00354497	6	1.4				Bra036517	4	3.15375	4	3.868
PRR5_D	Sal_018463-RA	0.0079208	11	6	0.0321579	10	6.7				Bra004507	NR	5.40779	6	3.74805
PRR7_A	Sal_008973-RA	0.0079208	7	45.9	0.00354497	7	39.6	PRR3/7	AT5G60100	12	Bra002512	10	12.0998	10	13.6873	Kaladp0005s0054.1	7	Aco001519.1	12
PRR7_B	Sal_018898-RA	0.00354497	8	12	0.000539297	8	7.6		AT5G02810	7	Bra009565	6	33.5354	6	33.4236	Kaladp0058s0661.1	7
PRR7_C	Sal_029465-RA	4.84e-05	8	16.9	1.06096e-05	8	18.9									Kaladp0101s0041.1	4
PRR_U	Sal_003999-RA	4.84e-05	14	0.6	0.0079208	21	11.4	PRR_U								Kaladp0099s0080.1	5
PRR_X	Sal_004947-RA	0.000539297	12	11.5	4.83631e-05	15	15.5	PRR_X								Kaladp0071s0246.1	8
ELF3_A	Sal_018375-RA	0.000539297	14	13.7	0.000539297	16	17.8	ELF3	AT2G25930	16	Bra001825	8	3.49174	8	2.64011	Kaladp0039s0732.1	9	Aco005852.1	12
ELF3_B	Sal_022683-RA	0.0321579	17	1.2	0.00145627	18	1.1		AT3G21320	NR	Bra034284	20	3.12369	NR	3.83262
ELF3_C	Sal_022684-RA	0.0321579	17	1.2	0.00145627	18	1.1
ELF3_D	Sal_041876-RA	0.0164632	16	0.6	0.0164632	20	2.8
ELF3_E	Sal_050136-RA	0.0321579	17	4.8	0.0164632	18	6.9
FKF_A	Sal_011679-RA	0.00354497	0	0.3	0.0079208	22	0.5	FKF	AT1G68050	10	Bra038831	NR	0.247685	NR	0.286919	Kaladp0008s0305.1	NR	Aco000252.1	10
FKF_B	Sal_015814-RA	1.06e-05	1	2.7	0.00354497	1	9.2		AT2G18915	NR						Kaladp0036s0214.1	7
FKF_C	Sal_048455-RA	0.00354497	0	0.3	0.0079208	22	0.5		AT5G57360	NR						Kaladp0809s0098.1	3
FKF_D	Sal_048502-RA	0.00354497	0	0.3	0.0079208	22	0.5
LUX_A	Sal_004960-RA	0.000539297	12	13.9	4.83631e-05	13	13.7	LUX	AT2G40970	6	Bra034144	20	4.97248	20	4.87935	Kaladp0033s0047.1	7	Aco014970.1	2
LUX_B	Sal_023119-RA	0.00017554	15	0.5	0.0079208	18	2.1		AT3G10760	0	Bra004593	NR	0.162442	NR	0.10517	Kaladp0046s0192.1	NR
LUX_C	Sal_025541-RA	0.000539297	5	747.5	0.00145627	13	0.6		AT3G46640	11	Bra018204	NR	6.06925	NR	5.26838	Kaladp0075s0058.1	8
LUX_D	Sal_033830-RA	0.0079208	17	0.5	0.00354497	20	2.8		AT5G05090	8	Bra009087	NR	12.0403	NR	14.6236	Kaladp0666s0032.1	6
LUX_E	Sal_036212-RA	0.00145627	18	46.6	0.000539297	3	16		AT5G59570	NR
LUX_F	Sal_036257-RA	0.0321579	15	3.1	0.0079208	2	0.4
LUX_G	Sal_040136-RA	0.00017554	14	15.2	4.83631e-05	15	15.5
LUX_H	Sal_040705-RA	0.0079208	18	1.3	0.000539297	17	1.9
LUX_I	Sal_052021-RA	0.0079208	19	0.6	0.0321579	20	0.5
PHYB_A	Sal_002932-RA	0.00017554	0	2.8	0.0321579	18	0.6	PHYB	AT2G18790	1	Bra039485	NR	1.08242	10	1.04397	Kaladp0045s0075.1	20	Aco001769.1	12
PHYB_B	Sal_007036-RA	1.06e-05	23	5	4.83631e-05	1	5.7				Bra031672	10	18.632	NR	17.1039	Kaladp0045s0526.1	10	Aco013637.1	12
PHYB_C	Sal_007453-RA	0.0164632	14	1.2	0.00145627	16	34.6				Bra013286	2	1.05565	NR	1.04288	Kaladp0034s0172.1	NR
											Bra022192	NR	1.71591	NR	2.6749	Kaladp0039s0298.1	NR
											Bra020013	NR	0.435811	18	0.654611	Kaladp0053s0072.1	NR
																Kaladp0057s0072.1	NR
CRY1_A	Sal_001291-RA	0.0164632	19	10	0.000539297	1	5.9	CRY1	AT4G08920	3	Bra037880	2	13.3651	NR	20.6614	Kaladp0071s0308.1	1	Aco001216.1	0
CRY1_B	Sal_023941-RA	1.65e-06	3	26.8	0.00354497	2	39.9									Kaladp0082s0193.1	12	Aco007731.1	NR
																Kaladp0071s0207.1	NR	Aco008958.1	NR
NR: non-rhythmic
