# Supplementary material for: Time of day and network reprogramming during drought induced CAM photosynthesis in Sedum album
Source: PLoS Genet. 2019 Jun 14;15(6):e1008209. doi: 10.1371/journal.pgen.1008209 (PMC6594660; doi:10.1371/journal.pgen.1008209)
Supplement: S9 Table — (XLSX) [file pgen.1008209.s020.xlsx]

## Sheet: Sheet1
S9 Table. Enrichment score (p-value) of novel cis-element per phase in well-watered and drought Sedum album.
Name	Sequence	p-value in each phase under well-watered																								p-value in each phase under drought
		0	1	2	3	4	5	6	7	8	9	10	11	12	13	14	15	16	17	18	19	20	21	22	23	0	1	2	3	4	5	6	7	8	9	10	11	12	13	14	15	16	17	18	19	20	21	22	23
CAM-1	AACGC	0.841184	0.699616	0.299231	0.825141	0.997504	0.123281	0.143481	0.0916344	0.972694	0.130332	0.788724	0.672051	0.334214	0.263266	0.768664	0.698195	0.27458	0.272503	0.205801	0.11044	0.11446	0.881987	0.929687	0.509405	0.67978	0.935006	0.782883	0.323432	0.965645	0.519066	0.0467783	0.400321	0.340519	0.614084	0.0554139	0.997028	0.639028	0.942751	0.788724	0.0352475	0.855687	0.454198	5.69804e-05	0.00192705	0.00367747	0.858661	0.0926117	0.708566
CAM-2	AATCGAC	0.892456	0.633347	0.873014	0.547928	0.871709	0.897361	0.609695	0.292262	0.579305	0.272762	0.148197	0.299125	0.38293	0.37447	0.82342	0.104766	0.00238787	0.000337083	0.125417	0.844447	0.450791	0.0367922	0.547972	0.85111	0.281839	0.644768	0.725979	0.346617	0.00503934	0.402765	0.909309	0.20402	0.606447	0.692704	0.146855	0.727516	0.168758	0.126865	0.528809	0.00113758	0.000519963	0.0273115	0.0021079	0.00347888	0.012419	0.632773	0.0432771	0.810369
CAM-3	AATTAGG	0.992873	0.905715	0.35557	0.935395	0.96273	0.575348	0.320949	0.834017	0.233857	0.412052	0.390116	0.636025	0.145007	0.551959	0.965542	0.134597	0.250707	0.0734304	0.0820306	0.0375661	0.775624	0.153785	0.902071	0.525267	0.209524	0.811231	0.970561	0.766726	0.960842	0.931004	0.437174	0.76519	0.718572	0.65854	0.388417	0.754631	0.186145	0.525647	0.661336	0.323285	0.268706	0.0158575	0.0332338	0.000153321	0.0232373	0.0306781	0.000262765	0.401482
CAM-4	CGATCGA	0.219149	0.148284	0.386713	0.875538	0.744997	0.13708	0.73014	0.193345	0.385409	0.77119	0.882999	0.467532	0.584485	0.720851	0.134702	0.466709	0.0511778	0.0971377	0.496099	0.311521	0.30056	0.134867	0.744403	0.95794	0.0411515	0.546998	0.906884	0.903993	0.736639	0.470021	0.692478	0.339304	0.198136	0.562264	0.863184	0.917157	0.261099	0.817155	0.55165	0.458479	0.504211	0.0284778	0.000853093	0.0424925	0.0244177	0.122568	0.951045	0.788294
CAM-5	AATCAACA	0.133916	0.131062	0.0947096	0.342726	0.976021	0.634973	0.119642	0.709967	0.794172	0.145689	0.844758	0.681637	0.56032	0.692804	0.278261	0.0850017	0.0555573	0.157106	0.13391	0.230858	0.271712	0.735759	0.425787	0.964078	0.0795796	0.203492	0.522104	0.270225	0.990083	0.826075	0.862398	0.954606	0.407289	0.129511	0.623889	0.757618	0.175604	0.961448	0.527346	0.0547372	0.396694	0.168764	0.0139488	0.0399445	0.00457763	0.000673591	0.128686	0.027786
CAM-6	CGATCGAA	0.71887	0.173327	0.625743	0.731646	0.816634	0.196166	0.898556	0.0704556	0.674393	1	0.452017	0.111618	0.28111	0.132618	0.237166	0.614556	0.303073	0.436029	0.80036	0.370893	0.607659	0.606108	0.615606	0.660142	0.00744673	0.706906	0.370559	0.724863	0.767752	0.128069	0.650168	0.499357	0.238409	0.0196647	0.542475	0.966112	0.174022	0.435974	0.7133	0.295124	0.896266	0.0213728	0.0468516	0.0344661	0.0483693	0.794491	0.933556	0.991708
CAM-7	GAACCGAA	0.744198	0.29852	0.526053	0.710983	0.996548	0.644795	0.982918	0.842101	0.351383	0.0805267	0.255525	0.0365822	0.684146	0.784772	0.613049	0.540096	0.156205	0.0982104	0.000783416	0.597343	0.843814	0.513945	0.253763	0.467095	0.607546	0.153812	0.653874	0.0515724	0.867539	0.9987	0.620839	0.785798	0.100446	0.0330593	0.638899	0.522454	0.250239	0.197867	0.82614	0.933761	0.870601	0.762147	0.00336067	0.00407707	0.0207017	0.0371204	0.0432664	0.0189124
CAM-8	CGAAACCC	0.331686	0.918178	0.958189	0.981186	0.627833	0.540972	0.961939	0.706509	0.265241	0.966275	0.999395	0.906863	0.673296	0.993522	0.612116	0.12005	0.0514874	0.00056326	0.0130857	0.251298	0.318337	0.969311	0.223756	0.776193	0.0433609	0.848485	0.977289	0.949272	0.963977	0.853128	0.967278	1	0.968322	0.127647	0.9928	0.792109	0.991629	0.892113	0.729739	0.0471668	0.937821	0.480054	0.0325422	0.000197591	0.0256562	0.251298	0.0141243	0.0162661
