# Supplementary material for: Time of day and network reprogramming during drought induced CAM photosynthesis in Sedum album
Source: PLoS Genet. 2019 Jun 14;15(6):e1008209. doi: 10.1371/journal.pgen.1008209 (PMC6594660; doi:10.1371/journal.pgen.1008209)
Supplement: S10 Table — (XLSX) [file pgen.1008209.s021.xlsx]

## Sheet: Sheet1
S10 Table. Enriched cis-element (in p-value) in different categories of Sedum album genes.
Type	Name	Sequence	Rhythmic in well-watered only	Rhythmic in drought only	Rhythmic in both C3>CAM	Rhythmic in both CAM>C3	Rhythmic in both C3»CAM
Stress-related	ABF/ABRE	CACGTGGC	0.855065	0.00432059	0.00875637	0.00545383	0.372216
	CBF2	CCACGTGG	0.162967	0.0128504	0.18331	0.217865	0.360128
Circadian-related	CCA1 binding site	AAAAATCT	0.646286	0.244356	0.214401	0.153214	0.000217188
	Morning element	CCACAC	0.574503	0.182741	0.0264771	6.89611e-07	0.0263091
	Evening element	AAATATCT	0.268355	0.995211	1.02042e-08	4.08639e-07	3.49516e-05
	GATA	AGATAT	0.0264263	0.998619	0.0171399	0.782009	0.49004
	G-box	CACGTG	0.93406	0.0337279	0.113757	1.65314e-09	0.0178527
	TBX	AAACCCTA	0.0140906	5.79549e-08	0.496657	0.0785717	0.00232231
Novel element	CAM-1	AACGC	0.825135	0.00137367	0.737696	0.000261686	0.702123
	CAM-2	AATCGAC	0.525419	0.00168903	0.31782	0.00442002	0.0318317
	CAM-3	AATTAGG	0.841072	1.77572e-05	0.511433	0.303752	0.036309
	CAM-4	CGATCGA	0.431761	0.0147269	0.813411	0.0566016	0.0388855
	CAM-5	AATCAACA	0.250081	1.19385e-08	0.939276	0.0825352	0.000859559
	CAM-6	CGATCGAA	0.514877	0.00116038	0.488396	0.369505	0.2184
	CAM-7	GAACCGAA	0.390995	0.000594092	0.493218	0.0202605	0.0938751
	CAM-8	CGAAACCC	0.0170398	0.000285918	0.908393	0.138764	0.670826
