# Supplementary material for: Time of day and network reprogramming during drought induced CAM photosynthesis in Sedum album
Source: PLoS Genet. 2019 Jun 14;15(6):e1008209. doi: 10.1371/journal.pgen.1008209 (PMC6594660; doi:10.1371/journal.pgen.1008209)
Supplement: S12 Table — (XLSX) [file pgen.1008209.s023.xlsx]

## Sheet: gene interaction network
S12 Table. Gene interactions of core CAM genes in S. album C3 and CAM-cycling gene regulatory network.
Gene description	Gene ID	C3 network interaction gene pair		CAM-cycling network interaction gene pair
phosphoenolpyruvate carboxylase 3	Sal_001109-RA	Sal_001109-RA	Sal_005688-RA	Sal_001109-RA	Sal_006427-RA
		Sal_001109-RA	Sal_005900-RA	Sal_001109-RA	Sal_006633-RA
		Sal_001109-RA	Sal_018774-RA	Sal_001109-RA	Sal_008758-RA
				Sal_001109-RA	Sal_014854-RA
				Sal_001109-RA	Sal_017340-RA
				Sal_001109-RA	Sal_018573-RA
				Sal_001109-RA	Sal_019093-RA
				Sal_001109-RA	Sal_030351-RA
				Sal_001109-RA	Sal_040051-RA
				Sal_001109-RA	Sal_040904-RA
				Sal_001109-RA	Sal_041208-RA
				Sal_001109-RA	Sal_042243-RA
				Sal_001109-RA	Sal_005688-RA
phosphoenolpyruvate carboxylase kinase	Sal_045582-RA	-		Sal_045582-RA	Sal_000903-RA
				Sal_045582-RA	Sal_001863-RA
				Sal_045582-RA	Sal_002202-RA
				Sal_045582-RA	Sal_002276-RA
				Sal_045582-RA	Sal_002617-RA
				Sal_045582-RA	Sal_005995-RA
				Sal_045582-RA	Sal_014021-RA
				Sal_045582-RA	Sal_015042-RA
				Sal_045582-RA	Sal_015260-RA
				Sal_045582-RA	Sal_015286-RA
				Sal_045582-RA	Sal_015738-RA
				Sal_045582-RA	Sal_015965-RA
				Sal_045582-RA	Sal_016481-RA
				Sal_045582-RA	Sal_020131-RA
				Sal_045582-RA	Sal_021207-RA
				Sal_045582-RA	Sal_021277-RA
				Sal_045582-RA	Sal_021948-RA
				Sal_045582-RA	Sal_022810-RA
				Sal_045582-RA	Sal_022966-RA
				Sal_045582-RA	Sal_027696-RA
				Sal_045582-RA	Sal_028914-RA
				Sal_045582-RA	Sal_029686-RA
				Sal_045582-RA	Sal_030562-RA
				Sal_045582-RA	Sal_031573-RA
				Sal_045582-RA	Sal_042820-RA
				Sal_045582-RA	Sal_045308-RA
				Sal_045582-RA	Sal_047046-RA
				Sal_045582-RA	Sal_048568-RA
				Sal_045582-RA	Sal_050060-RA
				Sal_045582-RA	Sal_050465-RA
				Sal_045582-RA	Sal_050851-RA
				Sal_045582-RA	Sal_051014-RA
				Sal_045582-RA	Sal_052553-RA
phosphoenolpyruvate carboxylase kinase	Sal_050851-RA	Sal_050851-RA	Sal_000144-RA	Sal_050851-RA	Sal_000903-RA
		Sal_050851-RA	Sal_001522-RA	Sal_050851-RA	Sal_001863-RA
		Sal_050851-RA	Sal_001769-RA	Sal_050851-RA	Sal_002202-RA
		Sal_050851-RA	Sal_002375-RA	Sal_050851-RA	Sal_002276-RA
		Sal_050851-RA	Sal_004226-RA	Sal_050851-RA	Sal_002277-RA
		Sal_050851-RA	Sal_004332-RA	Sal_050851-RA	Sal_002617-RA
		Sal_050851-RA	Sal_004650-RA	Sal_050851-RA	Sal_002998-RA
		Sal_050851-RA	Sal_004706-RA	Sal_050851-RA	Sal_003723-RA
		Sal_050851-RA	Sal_007278-RA	Sal_050851-RA	Sal_004999-RA
		Sal_050851-RA	Sal_007584-RA	Sal_050851-RA	Sal_005715-RA
		Sal_050851-RA	Sal_008064-RA	Sal_050851-RA	Sal_010753-RA
		Sal_050851-RA	Sal_010509-RA	Sal_050851-RA	Sal_014021-RA
		Sal_050851-RA	Sal_011086-RA	Sal_050851-RA	Sal_014529-RA
		Sal_050851-RA	Sal_011223-RA	Sal_050851-RA	Sal_014852-RA
		Sal_050851-RA	Sal_012437-RA	Sal_050851-RA	Sal_015042-RA
		Sal_050851-RA	Sal_014556-RA	Sal_050851-RA	Sal_015260-RA
		Sal_050851-RA	Sal_014908-RA	Sal_050851-RA	Sal_015286-RA
		Sal_050851-RA	Sal_015523-RA	Sal_050851-RA	Sal_015738-RA
		Sal_050851-RA	Sal_017184-RA	Sal_050851-RA	Sal_015965-RA
		Sal_050851-RA	Sal_019892-RA	Sal_050851-RA	Sal_016481-RA
		Sal_050851-RA	Sal_020396-RA	Sal_050851-RA	Sal_020131-RA
		Sal_050851-RA	Sal_024915-RA	Sal_050851-RA	Sal_021207-RA
		Sal_050851-RA	Sal_025670-RA	Sal_050851-RA	Sal_021271-RA
		Sal_050851-RA	Sal_030294-RA	Sal_050851-RA	Sal_021277-RA
		Sal_050851-RA	Sal_031624-RA	Sal_050851-RA	Sal_021948-RA
		Sal_050851-RA	Sal_038849-RA	Sal_050851-RA	Sal_022810-RA
				Sal_050851-RA	Sal_022966-RA
				Sal_050851-RA	Sal_027696-RA
				Sal_050851-RA	Sal_028914-RA
				Sal_050851-RA	Sal_029686-RA
				Sal_050851-RA	Sal_030562-RA
				Sal_050851-RA	Sal_031573-RA
				Sal_050851-RA	Sal_042820-RA
				Sal_050851-RA	Sal_045308-RA
				Sal_050851-RA	Sal_045582-RA
				Sal_050851-RA	Sal_047046-RA
				Sal_050851-RA	Sal_048568-RA
				Sal_050851-RA	Sal_050465-RA
				Sal_050851-RA	Sal_052553-RA
phosphoenolpyruvate carboxylase kinase	Sal_021277-RA	Sal_021277-RA	Sal_000108-RA	Sal_021277-RA	Sal_001685-RA
		Sal_021277-RA	Sal_000772-RA	Sal_021277-RA	Sal_001870-RA
		Sal_021277-RA	Sal_000783-RA	Sal_021277-RA	Sal_001947-RA
		Sal_021277-RA	Sal_001603-RA	Sal_021277-RA	Sal_002202-RA
		Sal_021277-RA	Sal_001690-RA	Sal_021277-RA	Sal_002276-RA
		Sal_021277-RA	Sal_001691-RA	Sal_021277-RA	Sal_002277-RA
		Sal_021277-RA	Sal_001700-RA	Sal_021277-RA	Sal_003723-RA
		Sal_021277-RA	Sal_001862-RA	Sal_021277-RA	Sal_004463-RA
		Sal_021277-RA	Sal_002100-RA	Sal_021277-RA	Sal_004657-RA
		Sal_021277-RA	Sal_002101-RA	Sal_021277-RA	Sal_005357-RA
		Sal_021277-RA	Sal_002346-RA	Sal_021277-RA	Sal_005995-RA
		Sal_021277-RA	Sal_002514-RA	Sal_021277-RA	Sal_015260-RA
		Sal_021277-RA	Sal_002515-RA	Sal_021277-RA	Sal_016192-RA
		Sal_021277-RA	Sal_002930-RA	Sal_021277-RA	Sal_016481-RA
		Sal_021277-RA	Sal_003493-RA	Sal_021277-RA	Sal_018552-RA
		Sal_021277-RA	Sal_003494-RA	Sal_021277-RA	Sal_020131-RA
		Sal_021277-RA	Sal_003495-RA	Sal_021277-RA	Sal_021948-RA
		Sal_021277-RA	Sal_003572-RA	Sal_021277-RA	Sal_023781-RA
		Sal_021277-RA	Sal_003573-RA	Sal_021277-RA	Sal_024305-RA
		Sal_021277-RA	Sal_004002-RA	Sal_021277-RA	Sal_028914-RA
		Sal_021277-RA	Sal_004551-RA	Sal_021277-RA	Sal_031573-RA
		Sal_021277-RA	Sal_004763-RA	Sal_021277-RA	Sal_036375-RA
		Sal_021277-RA	Sal_005534-RA	Sal_021277-RA	Sal_038479-RA
		Sal_021277-RA	Sal_005844-RA	Sal_021277-RA	Sal_042820-RA
		Sal_021277-RA	Sal_005934-RA	Sal_021277-RA	Sal_045069-RA
		Sal_021277-RA	Sal_006713-RA	Sal_021277-RA	Sal_045308-RA
		Sal_021277-RA	Sal_007192-RA	Sal_021277-RA	Sal_045582-RA
		Sal_021277-RA	Sal_008386-RA	Sal_021277-RA	Sal_047093-RA
		Sal_021277-RA	Sal_008626-RA	Sal_021277-RA	Sal_047094-RA
		Sal_021277-RA	Sal_008975-RA	Sal_021277-RA	Sal_048568-RA
		Sal_021277-RA	Sal_009018-RA	Sal_021277-RA	Sal_050060-RA
		Sal_021277-RA	Sal_009291-RA	Sal_021277-RA	Sal_050191-RA
		Sal_021277-RA	Sal_009349-RA	Sal_021277-RA	Sal_050465-RA
		Sal_021277-RA	Sal_009687-RA	Sal_021277-RA	Sal_050774-RA
		Sal_021277-RA	Sal_009710-RA	Sal_021277-RA	Sal_050851-RA
		Sal_021277-RA	Sal_010180-RA	Sal_021277-RA	Sal_050937-RA
		Sal_021277-RA	Sal_010497-RA	Sal_021277-RA	Sal_051928-RA
		Sal_021277-RA	Sal_010653-RA	Sal_021277-RA	Sal_052553-RA
		Sal_021277-RA	Sal_012057-RA
		Sal_021277-RA	Sal_012905-RA
		Sal_021277-RA	Sal_012932-RA
		Sal_021277-RA	Sal_013096-RA
		Sal_021277-RA	Sal_013305-RA
		Sal_021277-RA	Sal_013893-RA
		Sal_021277-RA	Sal_014594-RA
		Sal_021277-RA	Sal_015615-RA
		Sal_021277-RA	Sal_016046-RA
		Sal_021277-RA	Sal_016231-RA
		Sal_021277-RA	Sal_016674-RA
		Sal_021277-RA	Sal_016835-RA
		Sal_021277-RA	Sal_016978-RA
		Sal_021277-RA	Sal_017100-RA
		Sal_021277-RA	Sal_018599-RA
		Sal_021277-RA	Sal_018780-RA
		Sal_021277-RA	Sal_019387-RA
		Sal_021277-RA	Sal_019611-RA
		Sal_021277-RA	Sal_020679-RA
		Sal_021277-RA	Sal_020707-RA
		Sal_021277-RA	Sal_020923-RA
		Sal_021277-RA	Sal_020949-RA
		Sal_021277-RA	Sal_021318-RA
		Sal_021277-RA	Sal_022792-RA
		Sal_021277-RA	Sal_023420-RA
		Sal_021277-RA	Sal_023781-RA
		Sal_021277-RA	Sal_024116-RA
		Sal_021277-RA	Sal_024195-RA
		Sal_021277-RA	Sal_025079-RA
		Sal_021277-RA	Sal_025084-RA
		Sal_021277-RA	Sal_025281-RA
		Sal_021277-RA	Sal_025339-RA
		Sal_021277-RA	Sal_026511-RA
		Sal_021277-RA	Sal_028146-RA
		Sal_021277-RA	Sal_028461-RA
		Sal_021277-RA	Sal_028736-RA
		Sal_021277-RA	Sal_028880-RA
		Sal_021277-RA	Sal_029167-RA
		Sal_021277-RA	Sal_030066-RA
		Sal_021277-RA	Sal_030101-RA
		Sal_021277-RA	Sal_032569-RA
		Sal_021277-RA	Sal_032808-RA
		Sal_021277-RA	Sal_032840-RA
		Sal_021277-RA	Sal_033126-RA
		Sal_021277-RA	Sal_033787-RA
		Sal_021277-RA	Sal_034741-RA
		Sal_021277-RA	Sal_035315-RA
		Sal_021277-RA	Sal_038195-RA
		Sal_021277-RA	Sal_039314-RA
		Sal_021277-RA	Sal_041731-RA
		Sal_021277-RA	Sal_046779-RA
		Sal_021277-RA	Sal_046816-RA
		Sal_021277-RA	Sal_046899-RA
		Sal_021277-RA	Sal_046957-RA
		Sal_021277-RA	Sal_048612-RA
		Sal_021277-RA	Sal_048667-RA
		Sal_021277-RA	Sal_048775-RA
		Sal_021277-RA	Sal_050684-RA
		Sal_021277-RA	Sal_051550-RA
		Sal_021277-RA	Sal_051929-RA
		Sal_021277-RA	Sal_052496-RA
		Sal_021277-RA	Sal_001870-RA
		Sal_021277-RA	Sal_028914-RA
		Sal_021277-RA	Sal_038479-RA
		Sal_021277-RA	Sal_047094-RA
		Sal_021277-RA	Sal_050774-RA
		Sal_021277-RA	Sal_050937-RA
		Sal_021277-RA	Sal_051928-RA
Malate dehydrogenase	Sal_028564-RA	Sal_028564-RA	Sal_004249-RA	Sal_028564-RA	Sal_000033-RA
		Sal_028564-RA	Sal_020410-RA	Sal_028564-RA	Sal_000063-RA
				Sal_028564-RA	Sal_000144-RA
				Sal_028564-RA	Sal_000302-RA
				Sal_028564-RA	Sal_000383-RA
				Sal_028564-RA	Sal_000384-RA
				Sal_028564-RA	Sal_000558-RA
				Sal_028564-RA	Sal_000625-RA
				Sal_028564-RA	Sal_000668-RA
				Sal_028564-RA	Sal_000858-RA
				Sal_028564-RA	Sal_000899-RA
				Sal_028564-RA	Sal_000985-RA
				Sal_028564-RA	Sal_001038-RA
				Sal_028564-RA	Sal_001130-RA
				Sal_028564-RA	Sal_001174-RA
				Sal_028564-RA	Sal_001226-RA
				Sal_028564-RA	Sal_001267-RA
				Sal_028564-RA	Sal_001295-RA
				Sal_028564-RA	Sal_001422-RA
				Sal_028564-RA	Sal_001668-RA
				Sal_028564-RA	Sal_001714-RA
				Sal_028564-RA	Sal_001769-RA
				Sal_028564-RA	Sal_001816-RA
				Sal_028564-RA	Sal_001941-RA
				Sal_028564-RA	Sal_001949-RA
				Sal_028564-RA	Sal_001952-RA
				Sal_028564-RA	Sal_002020-RA
				Sal_028564-RA	Sal_002024-RA
				Sal_028564-RA	Sal_002036-RA
				Sal_028564-RA	Sal_002059-RA
				Sal_028564-RA	Sal_002245-RA
				Sal_028564-RA	Sal_002375-RA
				Sal_028564-RA	Sal_002427-RA
				Sal_028564-RA	Sal_002460-RA
				Sal_028564-RA	Sal_002474-RA
				Sal_028564-RA	Sal_002574-RA
				Sal_028564-RA	Sal_002587-RA
				Sal_028564-RA	Sal_002800-RA
				Sal_028564-RA	Sal_002901-RA
				Sal_028564-RA	Sal_002939-RA
				Sal_028564-RA	Sal_002944-RA
				Sal_028564-RA	Sal_002952-RA
				Sal_028564-RA	Sal_003023-RA
				Sal_028564-RA	Sal_003286-RA
				Sal_028564-RA	Sal_003331-RA
				Sal_028564-RA	Sal_003608-RA
				Sal_028564-RA	Sal_003655-RA
				Sal_028564-RA	Sal_003976-RA
				Sal_028564-RA	Sal_004020-RA
				Sal_028564-RA	Sal_004022-RA
				Sal_028564-RA	Sal_004103-RA
				Sal_028564-RA	Sal_004176-RA
				Sal_028564-RA	Sal_004183-RA
				Sal_028564-RA	Sal_004196-RA
				Sal_028564-RA	Sal_004553-RA
				Sal_028564-RA	Sal_004593-RA
				Sal_028564-RA	Sal_004631-RA
				Sal_028564-RA	Sal_004648-RA
				Sal_028564-RA	Sal_004706-RA
				Sal_028564-RA	Sal_004739-RA
				Sal_028564-RA	Sal_004842-RA
				Sal_028564-RA	Sal_004845-RA
				Sal_028564-RA	Sal_005030-RA
				Sal_028564-RA	Sal_005063-RA
				Sal_028564-RA	Sal_005143-RA
				Sal_028564-RA	Sal_005316-RA
				Sal_028564-RA	Sal_005377-RA
				Sal_028564-RA	Sal_005381-RA
				Sal_028564-RA	Sal_005573-RA
				Sal_028564-RA	Sal_005653-RA
				Sal_028564-RA	Sal_005772-RA
				Sal_028564-RA	Sal_006012-RA
				Sal_028564-RA	Sal_006019-RA
				Sal_028564-RA	Sal_006048-RA
				Sal_028564-RA	Sal_006073-RA
				Sal_028564-RA	Sal_006156-RA
				Sal_028564-RA	Sal_006185-RA
				Sal_028564-RA	Sal_006365-RA
				Sal_028564-RA	Sal_006608-RA
				Sal_028564-RA	Sal_006621-RA
				Sal_028564-RA	Sal_006804-RA
				Sal_028564-RA	Sal_006861-RA
				Sal_028564-RA	Sal_006894-RA
				Sal_028564-RA	Sal_006898-RA
				Sal_028564-RA	Sal_007058-RA
				Sal_028564-RA	Sal_007144-RA
				Sal_028564-RA	Sal_007211-RA
				Sal_028564-RA	Sal_007481-RA
				Sal_028564-RA	Sal_007771-RA
				Sal_028564-RA	Sal_007990-RA
				Sal_028564-RA	Sal_008106-RA
				Sal_028564-RA	Sal_008224-RA
				Sal_028564-RA	Sal_008226-RA
				Sal_028564-RA	Sal_008234-RA
				Sal_028564-RA	Sal_008304-RA
				Sal_028564-RA	Sal_008468-RA
				Sal_028564-RA	Sal_008709-RA
				Sal_028564-RA	Sal_008956-RA
				Sal_028564-RA	Sal_009024-RA
				Sal_028564-RA	Sal_009048-RA
				Sal_028564-RA	Sal_009233-RA
				Sal_028564-RA	Sal_009627-RA
				Sal_028564-RA	Sal_010087-RA
				Sal_028564-RA	Sal_010166-RA
				Sal_028564-RA	Sal_010172-RA
				Sal_028564-RA	Sal_010219-RA
				Sal_028564-RA	Sal_010387-RA
				Sal_028564-RA	Sal_010671-RA
				Sal_028564-RA	Sal_010773-RA
				Sal_028564-RA	Sal_010931-RA
				Sal_028564-RA	Sal_010962-RA
				Sal_028564-RA	Sal_011107-RA
				Sal_028564-RA	Sal_011364-RA
				Sal_028564-RA	Sal_011401-RA
				Sal_028564-RA	Sal_011483-RA
				Sal_028564-RA	Sal_011501-RA
				Sal_028564-RA	Sal_011504-RA
				Sal_028564-RA	Sal_011816-RA
				Sal_028564-RA	Sal_011829-RA
				Sal_028564-RA	Sal_011984-RA
				Sal_028564-RA	Sal_012018-RA
				Sal_028564-RA	Sal_012251-RA
				Sal_028564-RA	Sal_012269-RA
				Sal_028564-RA	Sal_012449-RA
				Sal_028564-RA	Sal_012452-RA
				Sal_028564-RA	Sal_012711-RA
				Sal_028564-RA	Sal_012756-RA
				Sal_028564-RA	Sal_012860-RA
				Sal_028564-RA	Sal_012968-RA
				Sal_028564-RA	Sal_012989-RA
				Sal_028564-RA	Sal_013052-RA
				Sal_028564-RA	Sal_013199-RA
				Sal_028564-RA	Sal_013227-RA
				Sal_028564-RA	Sal_013628-RA
				Sal_028564-RA	Sal_013646-RA
				Sal_028564-RA	Sal_013789-RA
				Sal_028564-RA	Sal_013833-RA
				Sal_028564-RA	Sal_013940-RA
				Sal_028564-RA	Sal_014081-RA
				Sal_028564-RA	Sal_014283-RA
				Sal_028564-RA	Sal_014302-RA
				Sal_028564-RA	Sal_014320-RA
				Sal_028564-RA	Sal_014389-RA
				Sal_028564-RA	Sal_014391-RA
				Sal_028564-RA	Sal_014456-RA
				Sal_028564-RA	Sal_014591-RA
				Sal_028564-RA	Sal_014653-RA
				Sal_028564-RA	Sal_014654-RA
				Sal_028564-RA	Sal_014655-RA
				Sal_028564-RA	Sal_014695-RA
				Sal_028564-RA	Sal_014757-RA
				Sal_028564-RA	Sal_014842-RA
				Sal_028564-RA	Sal_014957-RA
				Sal_028564-RA	Sal_015051-RA
				Sal_028564-RA	Sal_015105-RA
				Sal_028564-RA	Sal_015257-RA
				Sal_028564-RA	Sal_015328-RA
				Sal_028564-RA	Sal_015469-RA
				Sal_028564-RA	Sal_015530-RA
				Sal_028564-RA	Sal_015714-RA
				Sal_028564-RA	Sal_015959-RA
				Sal_028564-RA	Sal_015963-RA
				Sal_028564-RA	Sal_016337-RA
				Sal_028564-RA	Sal_016349-RA
				Sal_028564-RA	Sal_016388-RA
				Sal_028564-RA	Sal_016475-RA
				Sal_028564-RA	Sal_016599-RA
				Sal_028564-RA	Sal_016842-RA
				Sal_028564-RA	Sal_016991-RA
				Sal_028564-RA	Sal_017049-RA
				Sal_028564-RA	Sal_017505-RA
				Sal_028564-RA	Sal_017638-RA
				Sal_028564-RA	Sal_017751-RA
				Sal_028564-RA	Sal_018014-RA
				Sal_028564-RA	Sal_018204-RA
				Sal_028564-RA	Sal_018321-RA
				Sal_028564-RA	Sal_018438-RA
				Sal_028564-RA	Sal_018690-RA
				Sal_028564-RA	Sal_018957-RA
				Sal_028564-RA	Sal_018974-RA
				Sal_028564-RA	Sal_019238-RA
				Sal_028564-RA	Sal_019383-RA
				Sal_028564-RA	Sal_019614-RA
				Sal_028564-RA	Sal_019697-RA
				Sal_028564-RA	Sal_019914-RA
				Sal_028564-RA	Sal_019998-RA
				Sal_028564-RA	Sal_020095-RA
				Sal_028564-RA	Sal_020164-RA
				Sal_028564-RA	Sal_020276-RA
				Sal_028564-RA	Sal_020374-RA
				Sal_028564-RA	Sal_020450-RA
				Sal_028564-RA	Sal_020594-RA
				Sal_028564-RA	Sal_020702-RA
				Sal_028564-RA	Sal_020716-RA
				Sal_028564-RA	Sal_021165-RA
				Sal_028564-RA	Sal_021208-RA
				Sal_028564-RA	Sal_021546-RA
				Sal_028564-RA	Sal_021610-RA
				Sal_028564-RA	Sal_021827-RA
				Sal_028564-RA	Sal_021862-RA
				Sal_028564-RA	Sal_021902-RA
				Sal_028564-RA	Sal_021940-RA
				Sal_028564-RA	Sal_021942-RA
				Sal_028564-RA	Sal_022065-RA
				Sal_028564-RA	Sal_022244-RA
				Sal_028564-RA	Sal_022876-RA
				Sal_028564-RA	Sal_023063-RA
				Sal_028564-RA	Sal_023214-RA
				Sal_028564-RA	Sal_023230-RA
				Sal_028564-RA	Sal_023292-RA
				Sal_028564-RA	Sal_023350-RA
				Sal_028564-RA	Sal_023585-RA
				Sal_028564-RA	Sal_023646-RA
				Sal_028564-RA	Sal_023689-RA
				Sal_028564-RA	Sal_023981-RA
				Sal_028564-RA	Sal_024124-RA
				Sal_028564-RA	Sal_024435-RA
				Sal_028564-RA	Sal_024528-RA
				Sal_028564-RA	Sal_024745-RA
				Sal_028564-RA	Sal_024763-RA
				Sal_028564-RA	Sal_025297-RA
				Sal_028564-RA	Sal_025345-RA
				Sal_028564-RA	Sal_025613-RA
				Sal_028564-RA	Sal_025767-RA
				Sal_028564-RA	Sal_026252-RA
				Sal_028564-RA	Sal_026479-RA
				Sal_028564-RA	Sal_026882-RA
				Sal_028564-RA	Sal_027124-RA
				Sal_028564-RA	Sal_027187-RA
				Sal_028564-RA	Sal_027598-RA
				Sal_028564-RA	Sal_027855-RA
				Sal_028564-RA	Sal_027908-RA
				Sal_028564-RA	Sal_028031-RA
				Sal_028564-RA	Sal_028347-RA
				Sal_028564-RA	Sal_028528-RA
				Sal_028564-RA	Sal_028563-RA
				Sal_028564-RA	Sal_028681-RA
				Sal_028564-RA	Sal_028750-RA
				Sal_028564-RA	Sal_028760-RA
				Sal_028564-RA	Sal_029461-RA
				Sal_028564-RA	Sal_029815-RA
				Sal_028564-RA	Sal_030367-RA
				Sal_028564-RA	Sal_030500-RA
				Sal_028564-RA	Sal_030507-RA
				Sal_028564-RA	Sal_030524-RA
				Sal_028564-RA	Sal_030576-RA
				Sal_028564-RA	Sal_030678-RA
				Sal_028564-RA	Sal_030773-RA
				Sal_028564-RA	Sal_030854-RA
				Sal_028564-RA	Sal_030878-RA
				Sal_028564-RA	Sal_031220-RA
				Sal_028564-RA	Sal_031256-RA
				Sal_028564-RA	Sal_031338-RA
				Sal_028564-RA	Sal_031433-RA
				Sal_028564-RA	Sal_031576-RA
				Sal_028564-RA	Sal_031903-RA
				Sal_028564-RA	Sal_031935-RA
				Sal_028564-RA	Sal_031994-RA
				Sal_028564-RA	Sal_032221-RA
				Sal_028564-RA	Sal_032371-RA
				Sal_028564-RA	Sal_032506-RA
				Sal_028564-RA	Sal_032771-RA
				Sal_028564-RA	Sal_033327-RA
				Sal_028564-RA	Sal_034161-RA
				Sal_028564-RA	Sal_034198-RA
				Sal_028564-RA	Sal_034821-RA
				Sal_028564-RA	Sal_035046-RA
				Sal_028564-RA	Sal_035713-RA
				Sal_028564-RA	Sal_035739-RA
				Sal_028564-RA	Sal_035851-RA
				Sal_028564-RA	Sal_036097-RA
				Sal_028564-RA	Sal_036117-RA
				Sal_028564-RA	Sal_036339-RA
				Sal_028564-RA	Sal_036891-RA
				Sal_028564-RA	Sal_037543-RA
				Sal_028564-RA	Sal_038483-RA
				Sal_028564-RA	Sal_038514-RA
				Sal_028564-RA	Sal_038559-RA
				Sal_028564-RA	Sal_038798-RA
				Sal_028564-RA	Sal_038969-RA
				Sal_028564-RA	Sal_039462-RA
				Sal_028564-RA	Sal_039742-RA
				Sal_028564-RA	Sal_040052-RA
				Sal_028564-RA	Sal_040214-RA
				Sal_028564-RA	Sal_040847-RA
				Sal_028564-RA	Sal_041101-RA
				Sal_028564-RA	Sal_041302-RA
				Sal_028564-RA	Sal_041714-RA
				Sal_028564-RA	Sal_041921-RA
				Sal_028564-RA	Sal_041963-RA
				Sal_028564-RA	Sal_042179-RA
				Sal_028564-RA	Sal_042333-RA
				Sal_028564-RA	Sal_043198-RA
				Sal_028564-RA	Sal_043280-RA
				Sal_028564-RA	Sal_044223-RA
				Sal_028564-RA	Sal_045860-RA
				Sal_028564-RA	Sal_045954-RA
				Sal_028564-RA	Sal_046696-RA
				Sal_028564-RA	Sal_047554-RA
				Sal_028564-RA	Sal_047868-RA
				Sal_028564-RA	Sal_048962-RA
				Sal_028564-RA	Sal_049065-RA
				Sal_028564-RA	Sal_049514-RA
				Sal_028564-RA	Sal_050203-RA
				Sal_028564-RA	Sal_050264-RA
				Sal_028564-RA	Sal_050432-RA
				Sal_028564-RA	Sal_050686-RA
				Sal_028564-RA	Sal_051184-RA
				Sal_028564-RA	Sal_051370-RA
				Sal_028564-RA	Sal_051537-RA
				Sal_028564-RA	Sal_051573-RA
				Sal_028564-RA	Sal_053405-RA
NADP+-malic enzyme (Chloroplast)	Sal_015733-RA	Sal_015733-RA	Sal_000312-RA	Sal_015733-RA	Sal_000099-RA
		Sal_015733-RA	Sal_000495-RA	Sal_015733-RA	Sal_000630-RA
		Sal_015733-RA	Sal_000893-RA	Sal_015733-RA	Sal_000767-RA
		Sal_015733-RA	Sal_001447-RA	Sal_015733-RA	Sal_000806-RA
		Sal_015733-RA	Sal_001832-RA	Sal_015733-RA	Sal_001465-RA
		Sal_015733-RA	Sal_001948-RA	Sal_015733-RA	Sal_001478-RA
		Sal_015733-RA	Sal_003999-RA	Sal_015733-RA	Sal_001576-RA
		Sal_015733-RA	Sal_004091-RA	Sal_015733-RA	Sal_001691-RA
		Sal_015733-RA	Sal_004124-RA	Sal_015733-RA	Sal_001693-RA
		Sal_015733-RA	Sal_004916-RA	Sal_015733-RA	Sal_002101-RA
		Sal_015733-RA	Sal_004993-RA	Sal_015733-RA	Sal_002122-RA
		Sal_015733-RA	Sal_005214-RA	Sal_015733-RA	Sal_002515-RA
		Sal_015733-RA	Sal_005765-RA	Sal_015733-RA	Sal_003267-RA
		Sal_015733-RA	Sal_006968-RA	Sal_015733-RA	Sal_003494-RA
		Sal_015733-RA	Sal_007064-RA	Sal_015733-RA	Sal_003616-RA
		Sal_015733-RA	Sal_007265-RA	Sal_015733-RA	Sal_003809-RA
		Sal_015733-RA	Sal_007360-RA	Sal_015733-RA	Sal_003892-RA
		Sal_015733-RA	Sal_007875-RA	Sal_015733-RA	Sal_004551-RA
		Sal_015733-RA	Sal_008510-RA	Sal_015733-RA	Sal_005452-RA
		Sal_015733-RA	Sal_008842-RA	Sal_015733-RA	Sal_005475-RA
		Sal_015733-RA	Sal_008881-RA	Sal_015733-RA	Sal_005601-RA
		Sal_015733-RA	Sal_008975-RA	Sal_015733-RA	Sal_005629-RA
		Sal_015733-RA	Sal_009646-RA	Sal_015733-RA	Sal_005770-RA
		Sal_015733-RA	Sal_009697-RA	Sal_015733-RA	Sal_005934-RA
		Sal_015733-RA	Sal_010184-RA	Sal_015733-RA	Sal_005955-RA
		Sal_015733-RA	Sal_012057-RA	Sal_015733-RA	Sal_006319-RA
		Sal_015733-RA	Sal_012393-RA	Sal_015733-RA	Sal_006468-RA
		Sal_015733-RA	Sal_012526-RA	Sal_015733-RA	Sal_006615-RA
		Sal_015733-RA	Sal_013091-RA	Sal_015733-RA	Sal_007392-RA
		Sal_015733-RA	Sal_013477-RA	Sal_015733-RA	Sal_007434-RA
		Sal_015733-RA	Sal_014934-RA	Sal_015733-RA	Sal_007623-RA
		Sal_015733-RA	Sal_015010-RA	Sal_015733-RA	Sal_007673-RA
		Sal_015733-RA	Sal_016748-RA	Sal_015733-RA	Sal_007753-RA
		Sal_015733-RA	Sal_018120-RA	Sal_015733-RA	Sal_007765-RA
		Sal_015733-RA	Sal_018202-RA	Sal_015733-RA	Sal_008266-RA
		Sal_015733-RA	Sal_018640-RA	Sal_015733-RA	Sal_008672-RA
		Sal_015733-RA	Sal_019227-RA	Sal_015733-RA	Sal_008922-RA
		Sal_015733-RA	Sal_019233-RA	Sal_015733-RA	Sal_009018-RA
		Sal_015733-RA	Sal_019347-RA	Sal_015733-RA	Sal_009130-RA
		Sal_015733-RA	Sal_019972-RA	Sal_015733-RA	Sal_009134-RA
		Sal_015733-RA	Sal_020753-RA	Sal_015733-RA	Sal_009221-RA
		Sal_015733-RA	Sal_023547-RA	Sal_015733-RA	Sal_009276-RA
		Sal_015733-RA	Sal_025084-RA	Sal_015733-RA	Sal_009687-RA
		Sal_015733-RA	Sal_025864-RA	Sal_015733-RA	Sal_009711-RA
		Sal_015733-RA	Sal_026115-RA	Sal_015733-RA	Sal_009841-RA
		Sal_015733-RA	Sal_027086-RA	Sal_015733-RA	Sal_010298-RA
		Sal_015733-RA	Sal_027596-RA	Sal_015733-RA	Sal_010804-RA
		Sal_015733-RA	Sal_027659-RA	Sal_015733-RA	Sal_010970-RA
		Sal_015733-RA	Sal_028001-RA	Sal_015733-RA	Sal_011080-RA
		Sal_015733-RA	Sal_028554-RA	Sal_015733-RA	Sal_011137-RA
		Sal_015733-RA	Sal_028867-RA	Sal_015733-RA	Sal_012198-RA
		Sal_015733-RA	Sal_029346-RA	Sal_015733-RA	Sal_013018-RA
		Sal_015733-RA	Sal_034006-RA	Sal_015733-RA	Sal_013048-RA
		Sal_015733-RA	Sal_034681-RA	Sal_015733-RA	Sal_013614-RA
		Sal_015733-RA	Sal_035945-RA	Sal_015733-RA	Sal_014019-RA
		Sal_015733-RA	Sal_037208-RA	Sal_015733-RA	Sal_014096-RA
		Sal_015733-RA	Sal_037403-RA	Sal_015733-RA	Sal_014327-RA
		Sal_015733-RA	Sal_037594-RA	Sal_015733-RA	Sal_014612-RA
		Sal_015733-RA	Sal_039592-RA	Sal_015733-RA	Sal_014680-RA
		Sal_015733-RA	Sal_040829-RA	Sal_015733-RA	Sal_014904-RA
		Sal_015733-RA	Sal_042700-RA	Sal_015733-RA	Sal_015059-RA
		Sal_015733-RA	Sal_043234-RA	Sal_015733-RA	Sal_015179-RA
		Sal_015733-RA	Sal_044267-RA	Sal_015733-RA	Sal_015214-RA
		Sal_015733-RA	Sal_046779-RA	Sal_015733-RA	Sal_015251-RA
		Sal_015733-RA	Sal_048535-RA	Sal_015733-RA	Sal_015521-RA
		Sal_015733-RA	Sal_048775-RA	Sal_015733-RA	Sal_015704-RA
		Sal_015733-RA	Sal_051110-RA	Sal_015733-RA	Sal_016147-RA
		Sal_015733-RA	Sal_051805-RA	Sal_015733-RA	Sal_016197-RA
		Sal_015733-RA	Sal_052477-RA	Sal_015733-RA	Sal_016817-RA
		Sal_015733-RA	Sal_053189-RA	Sal_015733-RA	Sal_016836-RA
		Sal_015733-RA	Sal_053430-RA	Sal_015733-RA	Sal_016918-RA
		Sal_015733-RA	Sal_000630-RA	Sal_015733-RA	Sal_017183-RA
		Sal_015733-RA	Sal_001478-RA	Sal_015733-RA	Sal_017526-RA
		Sal_015733-RA	Sal_002515-RA	Sal_015733-RA	Sal_017627-RA
		Sal_015733-RA	Sal_003809-RA	Sal_015733-RA	Sal_018085-RA
		Sal_015733-RA	Sal_005629-RA	Sal_015733-RA	Sal_018888-RA
		Sal_015733-RA	Sal_006319-RA	Sal_015733-RA	Sal_019033-RA
		Sal_015733-RA	Sal_007765-RA	Sal_015733-RA	Sal_019079-RA
		Sal_015733-RA	Sal_014019-RA	Sal_015733-RA	Sal_019126-RA
		Sal_015733-RA	Sal_014680-RA	Sal_015733-RA	Sal_019216-RA
		Sal_015733-RA	Sal_015059-RA	Sal_015733-RA	Sal_019611-RA
		Sal_015733-RA	Sal_015521-RA	Sal_015733-RA	Sal_019889-RA
		Sal_015733-RA	Sal_017183-RA	Sal_015733-RA	Sal_020043-RA
		Sal_015733-RA	Sal_018085-RA	Sal_015733-RA	Sal_020595-RA
		Sal_015733-RA	Sal_019889-RA	Sal_015733-RA	Sal_020675-RA
		Sal_015733-RA	Sal_027273-RA	Sal_015733-RA	Sal_020679-RA
		Sal_015733-RA	Sal_029813-RA	Sal_015733-RA	Sal_020697-RA
		Sal_015733-RA	Sal_030282-RA	Sal_015733-RA	Sal_020707-RA
				Sal_015733-RA	Sal_021085-RA
				Sal_015733-RA	Sal_021317-RA
				Sal_015733-RA	Sal_021531-RA
				Sal_015733-RA	Sal_022288-RA
				Sal_015733-RA	Sal_022376-RA
				Sal_015733-RA	Sal_022792-RA
				Sal_015733-RA	Sal_022967-RA
				Sal_015733-RA	Sal_023705-RA
				Sal_015733-RA	Sal_023706-RA
				Sal_015733-RA	Sal_025215-RA
				Sal_015733-RA	Sal_025272-RA
				Sal_015733-RA	Sal_025281-RA
				Sal_015733-RA	Sal_026452-RA
				Sal_015733-RA	Sal_026881-RA
				Sal_015733-RA	Sal_027273-RA
				Sal_015733-RA	Sal_027465-RA
				Sal_015733-RA	Sal_027564-RA
				Sal_015733-RA	Sal_027683-RA
				Sal_015733-RA	Sal_027729-RA
				Sal_015733-RA	Sal_028146-RA
				Sal_015733-RA	Sal_028880-RA
				Sal_015733-RA	Sal_029167-RA
				Sal_015733-RA	Sal_029526-RA
				Sal_015733-RA	Sal_029686-RA
				Sal_015733-RA	Sal_029813-RA
				Sal_015733-RA	Sal_030282-RA
				Sal_015733-RA	Sal_030516-RA
				Sal_015733-RA	Sal_032410-RA
				Sal_015733-RA	Sal_032808-RA
				Sal_015733-RA	Sal_034350-RA
				Sal_015733-RA	Sal_034596-RA
				Sal_015733-RA	Sal_034741-RA
				Sal_015733-RA	Sal_035303-RA
				Sal_015733-RA	Sal_035421-RA
				Sal_015733-RA	Sal_037362-RA
				Sal_015733-RA	Sal_038024-RA
				Sal_015733-RA	Sal_038220-RA
				Sal_015733-RA	Sal_039762-RA
				Sal_015733-RA	Sal_042734-RA
				Sal_015733-RA	Sal_043052-RA
				Sal_015733-RA	Sal_043275-RA
				Sal_015733-RA	Sal_044695-RA
				Sal_015733-RA	Sal_045445-RA
				Sal_015733-RA	Sal_046564-RA
				Sal_015733-RA	Sal_046779-RA
				Sal_015733-RA	Sal_046899-RA
				Sal_015733-RA	Sal_047912-RA
				Sal_015733-RA	Sal_048278-RA
				Sal_015733-RA	Sal_048516-RA
				Sal_015733-RA	Sal_049272-RA
				Sal_015733-RA	Sal_050408-RA
				Sal_015733-RA	Sal_050684-RA
				Sal_015733-RA	Sal_050998-RA
				Sal_015733-RA	Sal_051550-RA
				Sal_015733-RA	Sal_051907-RA
				Sal_015733-RA	Sal_052132-RA
				Sal_015733-RA	Sal_052203-RA
				Sal_015733-RA	Sal_052723-RA
				Sal_015733-RA	Sal_052845-RA
				Sal_015733-RA	Sal_052935-RA
Pyruvate orthophosphate dikinase	Sal_044029-RA	Sal_044029-RA	Sal_026645-RA	Sal_044029-RA	Sal_001788-RA
		Sal_044029-RA	Sal_021121-RA	Sal_044029-RA	Sal_003661-RA
				Sal_044029-RA	Sal_006476-RA
				Sal_044029-RA	Sal_007044-RA
				Sal_044029-RA	Sal_007527-RA
				Sal_044029-RA	Sal_011137-RA
				Sal_044029-RA	Sal_014111-RA
				Sal_044029-RA	Sal_015511-RA
				Sal_044029-RA	Sal_019077-RA
				Sal_044029-RA	Sal_020608-RA
				Sal_044029-RA	Sal_021121-RA
				Sal_044029-RA	Sal_025387-RA
				Sal_044029-RA	Sal_034988-RA
				Sal_044029-RA	Sal_041721-RA
