# Supplementary material for: Time of day and network reprogramming during drought induced CAM photosynthesis in Sedum album
Source: PLoS Genet. 2019 Jun 14;15(6):e1008209. doi: 10.1371/journal.pgen.1008209 (PMC6594660; doi:10.1371/journal.pgen.1008209)
Supplement: S13 Table — (XLSX) [file pgen.1008209.s024.xlsx]

## Sheet: Sheet1
S13 Table. Transcript expression (in TPM) of glucose 6-phosphate/phosphate translocator in well-watered and drought Sedum album.
Gene description	Sedum ID	well-waterd Sedum album												drought Sedum album
		ZT0	ZT02	ZT04	ZT06	ZT08	ZT10	ZT12	ZT14	ZT16	ZT18	ZT20	ZT22	ZT0	ZT02	ZT04	ZT06	ZT08	ZT10	ZT12	ZT14	ZT16	ZT18	ZT20	ZT22
glucose 6-phosphate/phosphate translocator 1 (GPT1)	Sal_014223-RA	4.9808	5.02454	4.86641	5.36323	5.77266	5.76134	6.43952	6.57096	6.37162	6.34943	6.19348	5.42721	7.48518	4.07404	4.77908	4.02368	3.70112	4.04636	5.86422	5.40099	5.84886	7.54292	6.25532	6.8723
glucose 6-phosphate/phosphate translocator 2 (GPT2)	Sal_032491-RA	1.49444	0.985033	0.732729	0.476648	0.49876	0.953773	0.920625	1.01308	0.536718	0.636018	0.869353	1.01199	1.5545	2.06957	1.07794	0.620571	0.413225	0.643659	0.773694	0.813008	0.708138	1.12712	0.821674	1.0711
glucose 6-phosphate/phosphate translocator 2 (GPT2)	Sal_050836-RA	0.71666	0.391063	0.403323	0.264145	0.264498	0.115446	0.181105	0.223591	0.355061	0.206428	0.106825	0.190741	0.393017	0.183429	0.256456	0.0972346	0.229503	0.0456738	0.245936	0.38385	0.310785	0.120665	0.575754	0.210512
glucose 6-phosphate/phosphate translocator 2 (GPT2)	Sal_018693-RA	0.358718	0.919993	2.99082	4.74012	3.4583	1.5252	0.514656	0.233406	0.0180496	0.167104	0.0937581	0.0486762	30.8541	58.3261	86.5567	74.5616	56.1686	22.3357	2.2638	2.60952	1.54511	1.88511	1.72194	9.99684
